# Supplementary material for: Chasing the Apomictic Factors in the Ranunculus auricomus Complex: Exploring Gene Expression Patterns in Microdissected Sexual and Apomictic Ovules
Source: Genes (Basel). 2020 Jun 30;11(7):728. doi: 10.3390/genes11070728 (PMC7397075; doi:10.3390/genes11070728)
Supplement: Supplementary file 1 [file genes-11-00728-s001.zip]

Archive with 13 entries (13 files):
- Figure S1. Relationships and genome contributions of the taxa.docx
- Figure S2. STEM_V2.docx
- Figure S3. Expression pattern changes DEG.docx
- Figure S4. Example of Ovule staging.tif
- Table S1. Blast2Go onthology for differentially expressed genes across stages.xlsx
- Table S2. SNPs Contig 368515.xlsx
- Table S3. Genes showing similar 2x-6x expression pattern and 4x parent of origin effects.docx
- Table S4A.txt
- Table S4B.txt
- Table S4C.txt
- Table S4D.txt
- Table S5. Blast2go  p1p2hyb effect.xlsx
- Table S6. List of genes and primers used for microarray validation.docx
