# Supplementary material for: Chasing the Apomictic Factors in the Ranunculus auricomus Complex: Exploring Gene Expression Patterns in Microdissected Sexual and Apomictic Ovules
Source: Genes (Basel). 2020 Jun 30;11(7):728. doi: 10.3390/genes11070728 (PMC7397075; doi:10.3390/genes11070728)
Supplement: Supplementary file 1 [file genes-11-00728-s001.zip › Table S1. Blast2Go onthology for differentially expressed genes across stages.xlsx]

## Sheet: Dapostage1seqtable
Seq. Name	Seq. Description	Seq. Length	#Hits	min. eValue	mean Similarity	#GOs	GOs	Column1	InterProScan	Stage	Regulation
354822	probable histone -like	730	20	3.0161e-47	0.985	8	C:cell wall; C:nucleosome; C:nucleolus; P:DNA mediated transformation; P:response to wounding; P:response to bacterium; F:DNA binding; P:nucleosome assembly	-		I	Apomictically downregulated
409672	like superfamily protein	958	20	2.32759e-52	0.9175	7	P:protein targeting to vacuole; P:response to gibberellin stimulus; C:intracellular; C:plasma membrane; P:N-terminal protein myristoylation; P:regulation of protein localization; F:structural molecule activity	-		I	Apomictically downregulated
558906	PREDICTED: uncharacterized protein LOC100243721	342	20	2.64806e-17	0.8845	0	-			I	Apomictically downregulated
413767	trichome birefringence-like 13 protein	497	20	6.85104e-50	0.851	1	C:Golgi apparatus	-		I	Apomictically downregulated
405548	dna-dependent atpase snf2h	1250	20	2.89091e-06	0.849	12	F:helicase activity; P:chromatin remodeling; F:DNA binding; C:nucleus; F:nucleic acid binding; F:ATP binding; F:nucleosome binding; P:ATP-dependent chromatin remodeling; F:hydrolase activity, acting on acid anhydrides, in phosphorus-containing anhydrides; C:chromatin remodeling complex; F:hydrolase activity, acting on acid anhydrides; F:transferase activity			I	Apomictically downregulated
505317	cysteine-rich rlk (receptor-like protein kinase) 8	319	20	9.30529e-42	0.762	3	F:nucleic acid binding; F:zinc ion binding; P:DNA integration	-		I	Apomictically downregulated
362712	tyrosine--trna ligase-like	416	3	5.46503e-06	0.76	6	F:ATP binding; C:cytoplasm; F:aminoacyl-tRNA ligase activity; F:nucleotide binding; P:tRNA aminoacylation for protein translation; F:tyrosine-tRNA ligase activity			I	Apomictically downregulated
408581	glutamyl-trna synthetase	997	20	8.25522e-53	0.741	8	C:cytosol; P:proteasomal protein catabolic process; P:glutamyl-tRNA aminoacylation; P:nucleotide biosynthetic process; P:cytoskeleton organization; F:ATP binding; P:gluconeogenesis; F:glutamate-tRNA ligase activity	EC:6.1.1.17		I	Apomictically downregulated
350516	non-ltr retroelement reverse transcriptase-like protein	682	17	5.7233e-06	0.7306	0	-			I	Apomictically downregulated
345754	polyadenylate-binding protein 2-like	815	20	8.40261e-14	0.7125	1	F:nucleic acid binding	-		I	Apomictically downregulated
367772	uncharacterized mitochondrial protein g00810-like	397	20	1.14145e-39	0.7015	2	P:metabolic process; F:binding	-		I	Apomictically downregulated
493073	protein gamete expressed 2-like	321	20	2.82818e-32	0.6895	1	P:pollen sperm cell differentiation	-		I	Apomictically downregulated
410617	uncharacterized partial	1224	4	1.19615e-07	0.6525	0	-			I	Apomictically downregulated
438526	probable disease resistance protein at5g43740-like	308	2	0.000547295	0.645	0	-			I	Apomictically downregulated
557080	en spm-like transposon protein	449	20	6.76625e-14	0.615	0	-			I	Apomictically downregulated
367646	hypothetical protein PRUPE_ppa016504mg, partial	387	20	1.49076e-22	0.5815	1	F:transferase activity, transferring phosphorus-containing groups	-		I	Apomictically downregulated
359667	f-box kelch-repeat protein	462	8	6.84728e-09	0.5675	0	-			I	Apomictically downregulated
496594	water chloroplastic-like	525	20	4.24489e-08	0.554	4	P:starch metabolic process; P:phosphorylation; F:kinase activity; C:chloroplast	-		I	Apomictically downregulated
405690	tnp2-like transposon protein	3564	20	0	0.5535	2	P:proteolysis; F:cysteine-type peptidase activity			I	Apomictically downregulated
501235	f-box protein fbw2-like	689	20	3.44591e-19	0.55	3	F:RNA binding; P:RNA-dependent DNA replication; F:RNA-directed DNA polymerase activity			I	Apomictically downregulated
345809	hypothetical protein VITISV_027817	3670	20	0	0.549	2	F:binding; F:catalytic activity	-		I	Apomictically downregulated
408467	myosin-h heavy chain-like	1076	20	6.33096e-29	0.545	1	F:binding	-		I	Apomictically downregulated
366390	protein	456	20	5.23455e-24	0.5405	6	F:exonuclease activity; P:RNA processing; F:endonuclease activity; C:intracellular; F:nucleic acid binding; F:zinc ion binding			I	Apomictically downregulated
350311	mitochondrial ubiquitin ligase activator of nfkb 1-like	1297	20	1.29351e-42	0.536	4	F:metal ion binding; F:acid-amino acid ligase activity; F:zinc ion binding; F:ligase activity			I	Apomictically downregulated
410564	ribonuclease h protein at1g65750-like	763	20	7.71017e-19	0.5275	4	F:nucleic acid binding; F:ribonuclease H activity; F:zinc ion binding; C:intracellular			I	Apomictically downregulated
493755	hypothetical protein VITISV_014784	383	20	1.74639e-13	0.5225	2	F:binding; F:catalytic activity	-		I	Apomictically downregulated
497978	predicted protein	398	20	3.11755e-15	0.4925	2	P:proteolysis; F:cysteine-type peptidase activity			I	Apomictically downregulated
497254	PREDICTED: uncharacterized protein LOC101305890	781	2	1.32708e-17	0.48	0	-			I	Apomictically downregulated
405168	bed finger-nbs-lrr resistance protein	2323	20	1.845e-63	0.471	6	P:defense response; F:ADP binding; F:ATP binding; F:nucleotide binding; F:nucleoside-triphosphatase activity; F:DNA binding			I	Apomictically downregulated
371874	ribonuclease h protein at1g65750-like	445	20	1.75602e-10	0.4695	6	F:RNA binding; F:nucleic acid binding; P:RNA-dependent DNA replication; F:ribonuclease H activity; F:RNA-directed DNA polymerase activity; F:zinc ion binding			I	Apomictically downregulated
352336	f-box rni superfamily	1679	20	3.97047e-28	0.4575	3	F:molecular_function; P:biological_process; C:cellular_component			I	Apomictically downregulated
496232	PREDICTED: uncharacterized protein LOC101305890	1049	2	6.9703e-30	0.455	0	-			I	Apomictically downregulated
408815	f-box lrr-repeat protein	1846	20	8.93627e-27	0.4545	6	F:molecular_function; P:biological_process; C:cellular_component; P:virus induced gene silencing; P:photoperiodism, flowering; P:vegetative phase change			I	Apomictically downregulated
497280	PREDICTED: uncharacterized protein LOC101305890	726	1	3.66299e-15	0.45	0	-			I	Apomictically downregulated
497873	embryo sac development arrest	1074	5	1.24767e-13	0.446	0	-			I	Apomictically downregulated
348855	fimbriata-like protein	1318	8	1.57962e-06	0.4438	0	-			I	Apomictically downregulated
97980	non-ltr retroelement reverse transcriptase	432	20	1.36714e-06	0.43	6	F:nucleic acid binding; P:defense response; F:ADP binding; P:signal transduction; C:intracellular; C:mitochondrion			I	Apomictically downregulated
346954	---NA---	514	0			0	-			I	Apomictically downregulated
347356	---NA---	652	0			0	-			I	Apomictically downregulated
347762	---NA---	1096	0			0	-			I	Apomictically downregulated
348293	---NA---	775	0			0	-			I	Apomictically downregulated
348308	---NA---	1162	0			0	-			I	Apomictically downregulated
349390	---NA---	1550	0			0	-			I	Apomictically downregulated
350624	---NA---	431	0			0	-			I	Apomictically downregulated
351955	---NA---	799	0			0	-			I	Apomictically downregulated
352386	---NA---	583	0			0	-			I	Apomictically downregulated
354318	---NA---	747	0			0	-			I	Apomictically downregulated
357710	---NA---	418	0			0	-			I	Apomictically downregulated
358280	---NA---	365	0			0	-			I	Apomictically downregulated
360086	---NA---	352	0			0	-			I	Apomictically downregulated
360177	---NA---	580	0			0	-			I	Apomictically downregulated
365220	---NA---	633	0			0	-			I	Apomictically downregulated
367512	---NA---	327	0			0	-			I	Apomictically downregulated
370398	---NA---	605	0			0	-			I	Apomictically downregulated
371492	---NA---	515	0			0	-			I	Apomictically downregulated
372021	---NA---	363	0			0	-			I	Apomictically downregulated
373319	---NA---	474	0			0	-			I	Apomictically downregulated
374812	---NA---	347	0			0	-			I	Apomictically downregulated
376203	---NA---	350	0			0	-			I	Apomictically downregulated
392248	---NA---	305	0			0	-			I	Apomictically downregulated
405793	---NA---	1021	0			0	-			I	Apomictically downregulated
406420	---NA---	2345	0			0	-			I	Apomictically downregulated
407904	---NA---	2191	0			0	-			I	Apomictically downregulated
408707	---NA---	450	0			0	-			I	Apomictically downregulated
408772	---NA---	441	0			0	-			I	Apomictically downregulated
409192	---NA---	876	0			0	-			I	Apomictically downregulated
409268	---NA---	1201	0			0	-			I	Apomictically downregulated
410325	---NA---	827	0			0	-			I	Apomictically downregulated
411537	---NA---	477	0			0	-			I	Apomictically downregulated
412712	---NA---	415	0			0	-			I	Apomictically downregulated
413928	---NA---	398	0			0	-			I	Apomictically downregulated
414397	---NA---	772	0			0	-			I	Apomictically downregulated
414555	---NA---	350	0			0	-			I	Apomictically downregulated
415184	---NA---	414	0			0	-			I	Apomictically downregulated
415923	---NA---	390	0			0	-			I	Apomictically downregulated
489906	---NA---	500	0			0	-			I	Apomictically downregulated
490893	---NA---	1149	0			0	-			I	Apomictically downregulated
491552	---NA---	558	0			0	-			I	Apomictically downregulated
491996	---NA---	755	0			0	-			I	Apomictically downregulated
494906	---NA---	432	0			0	-			I	Apomictically downregulated
496143	---NA---	422	0			0	-			I	Apomictically downregulated
496472	---NA---	493	0			0	-			I	Apomictically downregulated
499447	---NA---	754	0			0	-			I	Apomictically downregulated
502021	---NA---	325	0			0	-			I	Apomictically downregulated
506583	---NA---	301	0			0	-			I	Apomictically downregulated
523507	---NA---	498	0			0	-			I	Apomictically downregulated
555618	---NA---	536	0			0	-			I	Apomictically downregulated
556694	---NA---	347	0			0	-			I	Apomictically downregulated
556851	---NA---	577	0			0	-			I	Apomictically downregulated
559414	---NA---	312	0			0	-			I	Apomictically downregulated
562104	---NA---	347	0			0	-			I	Apomictically downregulated
5788	---NA---	423	0			0	-			I	Apomictically downregulated
408933		676								I	Apomictically downregulated
416576		385								I	Apomictically downregulated
418129		318								I	Apomictically downregulated
494961		1448								I	Apomictically downregulated
501013		436								I	Apomictically downregulated

## Sheet: Dapostage2seqtable
Seq. Name	Seq. Description	Seq. Length	#Hits	min. eValue	mean Similarity	#GOs	GOs	Stage	Regulation
376997	unnamed protein product	458	4	5.13838e-06	0.745	0	-	II	Apomictically downregulated
410617	uncharacterized partial	1224	4	1.19816e-07	0.6525	0	-	II	Apomictically downregulated
414199	uncharacterized aarf domain-containing protein kinase chloroplastic-like	852	20	1.23624e-30	0.8685	5	C:plastoglobule; F:protein kinase activity; P:protein phosphorylation; F:ATP binding; C:mitochondrion	II	Apomictically downregulated
354881	udp-glycosyltransferase 76f1-like	582	20	3.32991e-40	0.642	1	F:transferase activity, transferring glycosyl groups	II	Apomictically downregulated
552674	udp-glycosyltransferase 76f1-like	1205	20	3.6922e-103	0.679	1	F:transferase activity, transferring glycosyl groups	II	Apomictically downregulated
413767	trichome birefringence-like 13 protein	497	20	6.85126e-50	0.851	1	C:Golgi apparatus	II	Apomictically downregulated
351009	transcription initiation factor iif subunit alpha-like	832	20	9.90034e-16	0.746	8	P:transcription initiation from RNA polymerase II promoter; F:DNA binding; C:thylakoid; C:membrane part; C:chloroplast; P:positive regulation of transcription, DNA-dependent; F:catalytic activity; C:nucleus	II	Apomictically downregulated
494961	transcription factor myc2-like	1448	20	7.07488e-115	0.5965	3	P:oxidation-reduction process; F:oxidoreductase activity; F:2-alkenal reductase [NAD(P)] activity	II	Apomictically downregulated
405690	tnp2-like transposon protein	3564	20	0	0.5555	2	P:proteolysis; F:cysteine-type peptidase activity	II	Apomictically downregulated
347446	subtilisin-like protease-like	1432	20	0	0.73	4	F:identical protein binding; F:serine-type endopeptidase activity; P:proteolysis; P:negative regulation of catalytic activity	II	Apomictically downregulated
361624	subtilisin-like protease-like	448	20	1.62925e-63	0.785	6	F:identical protein binding; F:serine-type endopeptidase activity; C:cytoplasmic membrane-bounded vesicle; C:extracellular region; P:proteolysis; P:negative regulation of catalytic activity	II	Apomictically downregulated
351887	small heat-shock protein	352	9	7.31539e-06	0.5467	5	P:response to stress; C:plastid; C:chloroplast stroma; C:chloroplast; C:mitochondrion	II	Apomictically downregulated
552614	serine threonine-protein kinase ppk4	1726	15	2.26995e-10	0.4347	1	P:cellular process	II	Apomictically downregulated
350118	ring zinc finger expressed	1220	20	1.06269e-91	0.7125	1	F:metal ion binding	II	Apomictically downregulated
371874	ribonuclease h protein at1g65750-like	445	20	1.75602e-10	0.4695	6	F:RNA binding; F:nucleic acid binding; P:RNA-dependent DNA replication; F:ribonuclease H activity; F:RNA-directed DNA polymerase activity; F:zinc ion binding	II	Apomictically downregulated
410564	ribonuclease h protein at1g65750-like	763	20	7.72099e-19	0.5275	4	F:nucleic acid binding; F:ribonuclease H activity; F:zinc ion binding; C:intracellular	II	Apomictically downregulated
496351	protein transparent testa 12-like	398	20	2.36209e-09	0.813	4	P:drug transmembrane transport; C:membrane; F:antiporter activity; F:drug transmembrane transporter activity	II	Apomictically downregulated
500535	protein chromosomal-like	402	11	3.0469e-06	0.69	4	F:ATP binding; C:chloroplast; F:nucleotide binding; F:nucleoside-triphosphatase activity	II	Apomictically downregulated
354822	probable histone -like	730	20	3.02019e-47	0.985	8	C:cell wall; C:nucleosome; C:nucleolus; P:DNA mediated transformation; P:response to wounding; P:response to bacterium; F:DNA binding; P:nucleosome assembly	II	Apomictically downregulated
438526	probable disease resistance protein at5g43740-like	308	2	0.000547295	0.645	0	-	II	Apomictically downregulated
497978	predicted protein	398	20	3.12193e-15	0.4925	2	P:proteolysis; F:cysteine-type peptidase activity	II	Apomictically downregulated
355574	pentatricopeptide repeat-containing protein mitochondrial-like	1343	20	2.67488e-106	0.617	0	-	II	Apomictically downregulated
383751	pentatricopeptide repeat-containing protein mitochondrial-like	309	20	3.13985e-14	0.6535	0	-	II	Apomictically downregulated
351751	non-ltr retroelement reverse transcriptase	830	20	4.03998e-64	0.613	4	F:RNA binding; P:RNA-dependent DNA replication; F:RNA-directed DNA polymerase activity; F:endonuclease activity	II	Apomictically downregulated
492093	non-ltr retroelement reverse transcriptase	1530	20	3.65186e-21	0.488	6	F:nucleic acid binding; C:mitochondrion; F:RNA binding; P:RNA-dependent DNA replication; F:RNA-directed DNA polymerase activity; F:ribonuclease H activity	II	Apomictically downregulated
413184	nadh dehydrogenase complex assembly factor 6-like	644	18	5.51629e-09	0.8483	2	P:biosynthetic process; F:transferase activity	II	Apomictically downregulated
350311	mitochondrial ubiquitin ligase activator of nfkb 1-like	1297	20	1.29351e-42	0.536	4	F:metal ion binding; F:acid-amino acid ligase activity; F:zinc ion binding; F:ligase activity	II	Apomictically downregulated
366122	lob domain-containing protein 12-like	329	20	6.78686e-38	0.756	1	P:leaf morphogenesis	II	Apomictically downregulated
490287	hxxxd-type acyl-transferase family	1770	20	5.72216e-103	0.5685	1	F:transferase activity	II	Apomictically downregulated
499052	glucan endo- -beta-glucosidase-like protein 2-like	402	20	4.96762e-13	0.85	6	C:plant-type cell wall; C:anchored to plasma membrane; F:polysaccharide binding; P:callose deposition in cell wall; C:plasmodesma; F:hydrolase activity	II	Apomictically downregulated
413670	gdsl esterase lipase at5g45960-like	1007	20	2.84972e-78	0.664	1	F:hydrolase activity, acting on ester bonds	II	Apomictically downregulated
555798	f-box rni-like superfamily protein	950	20	1.41109e-15	0.4375	2	F:molecular_function; C:cellular_component	II	Apomictically downregulated
414875	f-box rni superfamily	1574	20	1.01055e-31	0.4705	3	F:molecular_function; P:biological_process; C:cellular_component	II	Apomictically downregulated
501235	f-box protein fbw2-like	689	20	3.44591e-19	0.55	3	F:RNA binding; P:RNA-dependent DNA replication; F:RNA-directed DNA polymerase activity	II	Apomictically downregulated
408255	f-box protein cpr30-like	810	16	6.31372e-10	0.4738	0	-	II	Apomictically downregulated
416257	f-box protein	331	11	2.15651e-06	0.5209	0	-	II	Apomictically downregulated
497465	en spm-like transposon protein	562	17	1.32907e-06	0.5594	2	P:proteolysis; F:cysteine-type peptidase activity	II	Apomictically downregulated
557080	en spm-like transposon protein	449	20	6.76625e-14	0.615	0	-	II	Apomictically downregulated
497873	embryo sac development arrest	1074	5	1.24767e-13	0.446	0	-	II	Apomictically downregulated
405548	dna-dependent atpase snf2h	1250	20	2.88699e-06	0.849	12	F:helicase activity; P:chromatin remodeling; F:DNA binding; C:nucleus; F:nucleic acid binding; F:ATP binding; F:nucleosome binding; P:ATP-dependent chromatin remodeling; F:hydrolase activity, acting on acid anhydrides, in phosphorus-containing anhydrides; C:chromatin remodeling complex; F:hydrolase activity, acting on acid anhydrides; F:transferase activity	II	Apomictically downregulated
371039	dna replication complex gins protein sld5-like	462	20	8.31175e-20	0.816	4	C:GINS complex; P:DNA replication initiation; P:regulation of cell cycle; P:regulation of DNA replication	II	Apomictically downregulated
496232	PREDICTED: uncharacterized protein LOC101305890	1049	2	6.9703e-30	0.455	0	-	II	Apomictically downregulated
497254	PREDICTED: uncharacterized protein LOC101305890	781	2	1.32522e-17	0.48	0	-	II	Apomictically downregulated
497280	PREDICTED: uncharacterized protein LOC101305890	726	1	3.66299e-15	0.45	0	-	II	Apomictically downregulated
558906	PREDICTED: uncharacterized protein LOC100243721	342	20	2.64435e-17	0.8845	0	-	II	Apomictically downregulated
409672	#NAME?	958	20	2.33086e-52	0.9175	7	P:protein targeting to vacuole; P:response to gibberellin stimulus; C:intracellular; C:plasma membrane; P:N-terminal protein myristoylation; P:regulation of protein localization; F:structural molecule activity	II	Apomictically downregulated
192798	---NA---	381	0			0	-	II	Apomictically downregulated
347356	---NA---	652	0			0	-	II	Apomictically downregulated
347762	---NA---	1096	0			0	-	II	Apomictically downregulated
348066	---NA---	534	0			0	-	II	Apomictically downregulated
348308	---NA---	1162	0			0	-	II	Apomictically downregulated
349330	---NA---	703	0			0	-	II	Apomictically downregulated
349390	---NA---	1550	0			0	-	II	Apomictically downregulated
352663	---NA---	1035	0			0	-	II	Apomictically downregulated
352675	---NA---	1288	0			0	-	II	Apomictically downregulated
354318	---NA---	747	0			0	-	II	Apomictically downregulated
356012	---NA---	383	0			0	-	II	Apomictically downregulated
356079	---NA---	366	0			0	-	II	Apomictically downregulated
357613	---NA---	321	0			0	-	II	Apomictically downregulated
357710	---NA---	418	0			0	-	II	Apomictically downregulated
358894	---NA---	699	0			0	-	II	Apomictically downregulated
359285	---NA---	519	0			0	-	II	Apomictically downregulated
360177	---NA---	580	0			0	-	II	Apomictically downregulated
364797	---NA---	363	0			0	-	II	Apomictically downregulated
365220	---NA---	633	0			0	-	II	Apomictically downregulated
366766	---NA---	417	0			0	-	II	Apomictically downregulated
368183	---NA---	402	0			0	-	II	Apomictically downregulated
368211	---NA---	446	0			0	-	II	Apomictically downregulated
368215	---NA---	431	0			0	-	II	Apomictically downregulated
369360	---NA---	575	0			0	-	II	Apomictically downregulated
369657	---NA---	1318	0			0	-	II	Apomictically downregulated
370031	---NA---	438	0			0	-	II	Apomictically downregulated
370398	---NA---	605	0			0	-	II	Apomictically downregulated
376203	---NA---	350	0			0	-	II	Apomictically downregulated
377814	---NA---	330	0			0	-	II	Apomictically downregulated
381377	---NA---	302	0			0	-	II	Apomictically downregulated
390465	---NA---	548	0			0	-	II	Apomictically downregulated
402134	---NA---	332	0			0	-	II	Apomictically downregulated
402371	---NA---	312	0			0	-	II	Apomictically downregulated
403022	---NA---	344	0			0	-	II	Apomictically downregulated
405793	---NA---	1021	0			0	-	II	Apomictically downregulated
405865	---NA---	1019	0			0	-	II	Apomictically downregulated
408772	---NA---	441	0			0	-	II	Apomictically downregulated
408933	---NA---	676	0			0	-	II	Apomictically downregulated
409268	---NA---	1201	0			0	-	II	Apomictically downregulated
409659	---NA---	506	0			0	-	II	Apomictically downregulated
410325	---NA---	827	0			0	-	II	Apomictically downregulated
412556	---NA---	487	0			0	-	II	Apomictically downregulated
413928	---NA---	398	0			0	-	II	Apomictically downregulated
414242	---NA---	374	0			0	-	II	Apomictically downregulated
414397	---NA---	772	0			0	-	II	Apomictically downregulated
414476	---NA---	608	0			0	-	II	Apomictically downregulated
414555	---NA---	350	0			0	-	II	Apomictically downregulated
415184	---NA---	414	0			0	-	II	Apomictically downregulated
415307	---NA---	388	0			0	-	II	Apomictically downregulated
415592	---NA---	379	0			0	-	II	Apomictically downregulated
415601	---NA---	694	0			0	-	II	Apomictically downregulated
416576	---NA---	385	0			0	-	II	Apomictically downregulated
417915	---NA---	360	0			0	-	II	Apomictically downregulated
418129	---NA---	318	0			0	-	II	Apomictically downregulated
421377	---NA---	560	0			0	-	II	Apomictically downregulated
47243	---NA---	466	0			0	-	II	Apomictically downregulated
489906	---NA---	500	0			0	-	II	Apomictically downregulated
491552	---NA---	558	0			0	-	II	Apomictically downregulated
491583	---NA---	629	0			0	-	II	Apomictically downregulated
491996	---NA---	755	0			0	-	II	Apomictically downregulated
492987	---NA---	362	0			0	-	II	Apomictically downregulated
494549	---NA---	328	0			0	-	II	Apomictically downregulated
494721	---NA---	373	0			0	-	II	Apomictically downregulated
495291	---NA---	563	0			0	-	II	Apomictically downregulated
495423	---NA---	378	0			0	-	II	Apomictically downregulated
496143	---NA---	422	0			0	-	II	Apomictically downregulated
496472	---NA---	493	0			0	-	II	Apomictically downregulated
497375	---NA---	418	0			0	-	II	Apomictically downregulated
501658	---NA---	470	0			0	-	II	Apomictically downregulated
502006	---NA---	318	0			0	-	II	Apomictically downregulated
504237	---NA---	311	0			0	-	II	Apomictically downregulated
506189	---NA---	340	0			0	-	II	Apomictically downregulated
506583	---NA---	301	0			0	-	II	Apomictically downregulated
523507	---NA---	498	0			0	-	II	Apomictically downregulated
525231	---NA---	369	0			0	-	II	Apomictically downregulated
556513	---NA---	737	0			0	-	II	Apomictically downregulated
556851	---NA---	577	0			0	-	II	Apomictically downregulated
558601	---NA---	409	0			0	-	II	Apomictically downregulated
559414	---NA---	312	0			0	-	II	Apomictically downregulated
559587	---NA---	320	0			0	-	II	Apomictically downregulated
561040	---NA---	538	0			0	-	II	Apomictically downregulated
561562	---NA---	325	0			0	-	II	Apomictically downregulated
562104	---NA---	347	0			0	-	II	Apomictically downregulated
401942		362						II	Apomictically downregulated
408815		1846						II	Apomictically downregulated
411537		477						II	Apomictically downregulated

## Sheet: Dapostage3seqtable
Seq. Name	Seq. Description	Seq. Length	#Hits	min. eValue	mean Similarity	#GOs	GOs	Enzyme Codes	InterProScan	Stage	Regulation
490083	60s ribosomal protein l31	757	20	7.88503e-15	0.9675	3	C:ribosome; F:structural constituent of ribosome; P:translation	-		III	Apomicically downregulated
559204	lob domain-containing protein 12-like	317	20	2.66128e-37	0.95	0	-			III	Apomicically downregulated
497568	peptidyl-prolyl cis-trans isomerase cyclophilin-type family protein	497	20	1.97857e-21	0.947	51	P:sugar mediated signaling pathway; P:embryo development ending in seed dormancy; P:mRNA export from nucleus; P:post-translational protein modification; P:root hair cell differentiation; P:protein deubiquitination; P:response to gamma radiation; P:response to freezing; P:stamen development; P:DNA methylation; P:regulation of root meristem growth; P:protein peptidyl-prolyl isomerization; P:RNA pro…	EC:5.2.1.8		III	Apomicically downregulated
492001	peroxidase	710	20	9.41953e-20	0.9285	12	P:response to oxidative stress; P:oxidation-reduction process; P:response to fructose stimulus; P:response to salt stress; F:metal ion binding; F:peroxidase activity; P:water transport; P:cellular cation homeostasis; F:heme binding; P:divalent metal ion transport; P:glucosinolate biosynthetic process; P:cysteine biosynthetic process	EC:1.11.1.7		III	Apomicically downregulated
409672	like superfamily protein	958	20	2.33086e-52	0.9175	6	P:protein targeting to vacuole; C:plasma membrane; P:N-terminal protein myristoylation; C:nucleus; P:regulation of protein localization; F:structural molecule activity	-		III	Apomicically downregulated
352592	seryl-trna synthetase	678	20	2.38432e-140	0.9105	23	P:sulfur amino acid metabolic process; P:regulation of protein dephosphorylation; F:serine-tRNA ligase activity; P:embryo development ending in seed dormancy; P:photosystem II assembly; P:chloroplast relocation; C:chloroplast; P:seryl-tRNA aminoacylation; P:iron-sulfur cluster assembly; P:leaf morphogenesis; P:cellular amino acid biosynthetic process; P:vegetative to reproductive phase transition…	EC:6.1.1.11		III	Apomicically downregulated
347410	abc transporter b family member 15-like	1494	20	0	0.902	5	P:transmembrane transport; F:xenobiotic-transporting ATPase activity; C:integral to membrane; P:ATP catabolic process; F:ATP binding	EC:3.6.3.44		III	Apomicically downregulated
375653	probable lrr receptor-like serine threonine-protein kinase at5g45780-like	480	20	1.22393e-90	0.9005	9	P:embryo sac egg cell differentiation; P:protein phosphorylation; P:oxidation-reduction process; F:protein serine/threonine kinase activity; C:integral to membrane; P:transmembrane receptor protein tyrosine kinase signaling pathway; F:ATP binding; F:2-alkenal reductase [NAD(P)] activity; C:plasma membrane	EC:2.7.11.0; EC:1.3.1.74		III	Apomicically downregulated
416239	monodehydroascorbate reductase	1879	20	0	0.892	5	C:cytoplasm; F:flavin adenine dinucleotide binding; P:cell redox homeostasis; F:monodehydroascorbate reductase (NADH) activity; P:oxidation-reduction process	EC:1.6.5.4		III	Apomicically downregulated
558906	PREDICTED: uncharacterized protein LOC100243721	342	20	2.64806e-17	0.8845	0	-			III	Apomicically downregulated
346432	atp-dependent dna helicase ddm1-like	683	20	1.1538e-115	0.874	18	P:methylation-dependent chromatin silencing; P:chromatin silencing by small RNA; P:RNA interference; P:negative regulation of histone H4 acetylation; P:maintenance of chromatin silencing; P:cell proliferation; F:transferase activity; C:nucleosome; P:DNA mediated transformation; F:DNA binding; P:histone phosphorylation; P:regulation of DNA methylation; F:ATP-dependent DNA helicase activity; P:regu…	-		III	Apomicically downregulated
350434	aldolase-type tim barrel family protein	1431	20	0	0.8675	10	P:oxidation-reduction process; C:peroxisome; P:defense response to bacterium; F:long-chain-(S)-2-hydroxy-long-chain-acid oxidase activity; F:glycolate oxidase activity; F:medium-chain-(S)-2-hydroxy-acid oxidase activity; P:defense response signaling pathway, resistance gene-independent; F:very-long-chain-(S)-2-hydroxy-acid oxidase activity; P:hydrogen peroxide biosynthetic process; F:FMN binding	EC:1.1.3.15		III	Apomicically downregulated
388531	probable atp-dependent dna helicase hfm1-like	360	20	1.61993e-58	0.8665	16	P:cytokinesis by cell plate formation; F:DNA helicase activity; P:DNA duplex unwinding; P:meiotic chromosome segregation; F:nucleic acid binding; P:regulation of cell cycle process; P:chiasma assembly; P:double-strand break repair; F:ATP-dependent helicase activity; P:mitotic recombination; P:meiotic DNA double-strand break formation; F:ATP binding; P:sister chromatid cohesion; P:mitosis; P:recip…	-		III	Apomicically downregulated
413711	kinesin-like calmodulin-binding protein zwichel	545	20	1.55681e-09	0.852	13	F:oxidoreductase activity; P:pollen germination; F:microtubule motor activity; F:microtubule binding; P:oxidation-reduction process; F:ATPase activity; P:ATP catabolic process; P:microtubule-based movement; C:plasma membrane; F:calmodulin binding; C:kinesin complex; F:ATP binding; P:trichome branching	EC:3.6.1.3		III	Apomicically downregulated
413767	trichome birefringence-like 13 protein	497	20	6.85126e-50	0.851	2	C:chloroplast; C:Golgi apparatus	-		III	Apomicically downregulated
368755	dna-directed rna polymerases and iii subunit rpabc4-like	547	20	1.32601e-18	0.8495	8	F:DNA-directed RNA polymerase activity; C:DNA-directed RNA polymerase IV complex; C:DNA-directed RNA polymerase V complex; C:DNA-directed RNA polymerase II, core complex; F:DNA binding; P:pollen tube growth; P:RNA splicing, via endonucleolytic cleavage and ligation; P:transcription from RNA polymerase II promoter	EC:2.7.7.6		III	Apomicically downregulated
413184	nadh dehydrogenase complex assembly factor 6-like	644	18	5.51629e-09	0.8483	7	P:protein folding; P:protein targeting to mitochondrion; P:response to high light intensity; P:biosynthetic process; P:response to hydrogen peroxide; F:transferase activity; P:response to heat	-		III	Apomicically downregulated
497996	protein	343	13	1.26138e-18	0.8369	2	C:extracellular region; P:pathogenesis			III	Apomicically downregulated
492646	probably inactive leucine-rich repeat receptor-like protein kinase at5g48380-like	1006	20	1.99326e-157	0.8315	7	P:protein phosphorylation; F:protein kinase activity; P:negative regulation of defense response; C:integral to membrane; C:cytoplasmic membrane-bounded vesicle; F:ATP binding; C:plasma membrane	-		III	Apomicically downregulated
424479	protein disulfide-isomerase-like	577	20	6.03766e-09	0.828	8	P:protein folding; C:endoplasmic reticulum lumen; F:electron carrier activity; P:cell redox homeostasis; P:glycerol ether metabolic process; F:protein disulfide isomerase activity; F:dolichyl-diphosphooligosaccharide-protein glycotransferase activity; F:protein disulfide oxidoreductase activity	EC:5.3.4.1; EC:2.4.1.119		III	Apomicically downregulated
369247	symplekin tight junction protein domain-containing protein	758	20	2.70516e-10	0.82	1	C:cytoplasm	-		III	Apomicically downregulated
554147	endoribonuclease dicer homolog 2-like	550	20	6.27548e-72	0.8195	21	F:ribonuclease III activity; P:cell-cell signaling; F:protein binding; F:ATP-dependent helicase activity; P:covalent chromatin modification; P:vegetative phase change; P:determination of bilateral symmetry; P:chromatin silencing; P:maintenance of DNA methylation; F:DNA binding; P:meristem initiation; P:production of miRNAs involved in gene silencing by miRNA; P:production of ta-siRNAs involved in…	EC:3.1.26.3		III	Apomicically downregulated
408414	nc domain-containing protein	939	20	1.65308e-18	0.816	1	P:signal transduction	-		III	Apomicically downregulated
496351	protein transparent testa 12-like	398	20	2.36323e-09	0.813	2	P:transmembrane transport; F:transmembrane transporter activity	-		III	Apomicically downregulated
556773	nadph:adrenodoxin mitochondrial-like	587	20	1.74336e-95	0.8125	7	P:hydrogen peroxide catabolic process; F:oxidoreductase activity; C:plasma membrane; F:electron carrier activity; C:mitochondrial matrix; P:oxidation-reduction process; F:nucleotide binding	-		III	Apomicically downregulated
345547	protease 2-like	1391	20	0	0.8075	4	C:membrane; P:proteolysis; C:nucleus; F:serine-type endopeptidase activity	EC:3.4.21.0		III	Apomicically downregulated
561916	pyrophosphate--fructose 6-phosphate 1-phosphotransferase subunit beta	311	20	2.79459e-14	0.792	17	C:6-phosphofructokinase complex; C:plastid; C:membrane; P:embryo development ending in seed dormancy; P:histone H3-K9 methylation; F:diphosphate-fructose-6-phosphate 1-phosphotransferase activity; P:photosynthesis; P:phosphorylation; C:cell wall; P:chromatin silencing; P:glycolysis; P:response to cadmium ion; C:pyrophosphate-dependent phosphofructokinase complex, beta-subunit complex; P:fructose …	EC:2.7.1.90; EC:2.7.1.11		III	Apomicically downregulated
552928	trichome birefringence-like 27	1635	20	0	0.7895	0	-			III	Apomicically downregulated
497224	solanesyl diphosphate synthase chloroplastic mitochondrial-like	516	12	5.10982e-08	0.78	2	P:isoprenoid biosynthetic process; F:trans-hexaprenyltranstransferase activity	EC:2.5.1.30		III	Apomicically downregulated
529192	cytochrome p450 78a3	330	20	3.28983e-46	0.7785	3	F:metal ion binding; F:monooxygenase activity; F:oxidoreductase activity, acting on paired donors, with incorporation or reduction of molecular oxygen	-		III	Apomicically downregulated
415996	hypothetical protein VITISV_044100	399	9	9.27723e-09	0.7778	0	-			III	Apomicically downregulated
433826	at4g24120-like partial	339	20	1.69629e-08	0.766	1	P:transmembrane transport	-		III	Apomicically downregulated
382767	double-stranded rna-binding protein 4-like	355	6	1.39871e-06	0.765	0	-			III	Apomicically downregulated
354651	pentatricopeptide repeat-containing partial	385	20	1.30169e-46	0.7645	3	P:mitochondrial mRNA modification; C:chloroplast; C:mitochondrion	-		III	Apomicically downregulated
557673	14 kda proline-rich	622	18	1.21039e-09	0.7633	0	-			III	Apomicically downregulated
351009	transcription initiation factor iif subunit alpha-like	832	20	9.90034e-16	0.746	3	C:thylakoid; C:membrane part; P:transcription, DNA-dependent	-		III	Apomicically downregulated
352874	band 7 family protein	538	17	1.28632e-11	0.7394	3	C:intracellular membrane-bounded organelle; C:cytoplasmic part; C:intracellular organelle part	-		III	Apomicically downregulated
552252	eukaryotic translation initiation factor 3 subunit l-like	1557	20	1.51116e-16	0.7375	5	P:translational initiation; C:cytosol; C:plasmodesma; C:translation preinitiation complex; C:plasma membrane	-		III	Apomicically downregulated
497779	kinesin heavy	734	20	3.4016e-28	0.733	8	P:microtubule cytoskeleton organization; F:nucleotide binding; P:cytokinesis by cell plate formation; P:histone H3-K9 methylation; P:chromatin silencing; C:cytoplasm; F:microtubule motor activity; C:microtubule associated complex	-		III	Apomicically downregulated
350516	non-ltr retroelement reverse transcriptase-like protein	682	17	5.71554e-06	0.7306	2	F:molecular_function; P:biological_process			III	Apomicically downregulated
351205	1-aminocyclopropane-1-carboxylate oxidase homolog 1-like	1206	20	8.76445e-122	0.7305	1	F:oxidoreductase activity, acting on paired donors, with incorporation or reduction of molecular oxygen, 2-oxoglutarate as one donor, and incorporation of one atom each of oxygen into both donors	EC:1.14.11.0		III	Apomicically downregulated
367490	truncated rb	327	20	3.14179e-20	0.7225	3	F:purine ribonucleoside binding; F:anion binding; F:adenyl ribonucleotide binding	-		III	Apomicically downregulated
492243	TPA: hypothetical protein ZEAMMB73_860343	431	1	1.7525e-05	0.72	0	-			III	Apomicically downregulated
554777	eukaryotic translation initiation factor 3 subunit c-like	366	20	3.19655e-27	0.713	4	P:translational initiation; F:RNA binding; C:cytoplasmic part; C:macromolecular complex	-		III	Apomicically downregulated
500999	eukaryotic translation initiation factor 3 subunit c-like	327	20	1.5717e-21	0.713	4	C:cytosol; C:nucleus; F:protein binding; F:translation initiation factor activity	-		III	Apomicically downregulated
350118	ring zinc finger expressed	1220	20	1.06269e-91	0.7125	4	F:metal ion binding; F:zinc ion binding; P:protein ubiquitination; F:ubiquitin-protein ligase activity			III	Apomicically downregulated
345754	polyadenylate-binding protein 2-like	815	20	8.39122e-14	0.7125	2	F:organic cyclic compound binding; F:heterocyclic compound binding	-		III	Apomicically downregulated
355586	thioesterase superfamily	521	20	1.36726e-35	0.7115	0	-			III	Apomicically downregulated
372318	eukaryotic translation initiation factor 3 subunit c-like	353	20	2.10658e-27	0.704	6	F:translation initiation factor activity; P:translational initiation; C:cytosol; C:macromolecular complex; F:protein binding; C:nucleus	-		III	Apomicically downregulated
502939	receptor-like protein kinase hsl1-like	688	20	2.27145e-05	0.6985	44	P:root hair elongation; P:root morphogenesis; P:regulation of cell differentiation; P:regulation of meristem growth; P:regulation of hormone levels; F:sequence-specific DNA binding transcription factor activity; P:primary shoot apical meristem specification; P:regulation of transcription, DNA-dependent; P:seed development; C:plasma membrane; P:polysaccharide biosynthetic process; P:cotyledon deve…			III	Apomicically downregulated
557589	trichome birefringence-like 27	540	9	2.93158e-08	0.69	0	-			III	Apomicically downregulated
500535	protein chromosomal-like	402	11	3.0469e-06	0.69	7	F:ATP binding; F:nucleotide binding; F:nucleoside-triphosphatase activity; F:ATPase activity; P:protein metabolic process; C:chloroplast; P:ATP catabolic process			III	Apomicically downregulated
493073	protein gamete expressed 2-like	321	20	2.83215e-32	0.6895	1	P:pollen sperm cell differentiation	-		III	Apomicically downregulated
362713	retrotransposon unclassified	318	20	2.43698e-27	0.6845	0	-			III	Apomicically downregulated
357712	wd40-like beta propeller repeat family expressed	356	20	2.08601e-34	0.6745	0	-			III	Apomicically downregulated
490715	plastid protein	599	20	8.29606e-06	0.67	27	C:chloroplast; P:cell differentiation; F:molecular_function; P:protein import into chloroplast stroma; P:thylakoid membrane organization; P:regulation of protein dephosphorylation; P:chloroplast organization; P:plastid organization; P:leaf morphogenesis; P:chloroplast relocation; F:ubiquitin-protein ligase activity; P:endonucleolytic cleavage involved in rRNA processing; P:tRNA metabolic process;…			III	Apomicically downregulated
347096	protein argonaute 1	2549	20	0	0.6685	25	P:embryo development ending in seed dormancy; F:endoribonuclease activity; P:leaf morphogenesis; C:extrinsic to membrane; P:leaf proximal/distal pattern formation; F:siRNA binding; P:RNA interference; C:cytosol; P:virus induced gene silencing; P:chromatin silencing; P:stem cell development; P:production of small RNA involved in gene silencing by RNA; P:meristem initiation; P:response to auxin sti…	-		III	Apomicically downregulated
492838	plastid protein	487	20	2.7437e-10	0.6655	11	P:transcription, DNA-dependent; P:regulation of primary metabolic process; C:chloroplast envelope; P:endonucleolytic cleavage of tetracistronic rRNA transcript (SSU-rRNA, LSU-rRNA, 4.5S-rRNA, 5S-rRNA); P:regulation of cellular metabolic process; F:ubiquitin-protein ligase activity; P:chloroplast organization; P:protein import into chloroplast stroma; P:developmental process; P:regulation of macro…	EC:6.3.2.19		III	Apomicically downregulated
348887	nucleotide-binding site leucine-rich repeat partial	1385	20	6.92366e-76	0.66	0	-			III	Apomicically downregulated
513492	ubiquinone biosynthesis monooxygenase coq6	327	5	0.000133312	0.656	5	P:oxidation-reduction process; P:ubiquinone biosynthetic process; F:monooxygenase activity; F:oxidoreductase activity, acting on paired donors, with incorporation or reduction of molecular oxygen, NAD(P)H as one donor, and incorporation of one atom of oxygen; F:flavin adenine dinucleotide binding			III	Apomicically downregulated
451237	u-box domain-containing protein 72-like	308	20	1.20518e-19	0.643	3	P:protein ubiquitination; C:intracellular membrane-bounded organelle; F:ubiquitin-protein ligase activity	EC:6.3.2.19		III	Apomicically downregulated
354881	udp-glycosyltransferase 76f1-like	582	20	3.33458e-40	0.642	2	F:UDP-glucosyltransferase activity; P:metabolic process	-		III	Apomicically downregulated
416310	tnp2-like transposon protein	2814	20	9.79251e-165	0.639	0	-			III	Apomicically downregulated
117520	non-ltr retroelement reverse transcriptase-like protein	357	20	2.73565e-28	0.6385	0	-			III	Apomicically downregulated
354222	zinc finger protein nutcracker-like	770	6	1.37919e-10	0.6383	0	-			III	Apomicically downregulated
354720	transposon mutator sub-class	525	20	1.73865e-07	0.6355	3	F:nucleic acid binding; F:zinc ion binding; F:DNA binding			III	Apomicically downregulated
410324	mitochondrial transcription termination factor family isoform 1	997	20	5.41494e-74	0.6335	0	-			III	Apomicically downregulated
409343	rna polymerase ii c-terminal domain phosphatase-like 3-like	614	20	2.06338e-56	0.6295	11	P:negative regulation of abscisic acid mediated signaling pathway; F:phosphoprotein phosphatase activity; P:transcription, DNA-dependent; F:protein C-terminus binding; P:trichome differentiation; P:response to salt stress; P:response to jasmonic acid stimulus; P:response to salicylic acid stimulus; P:root hair cell differentiation; P:vegetative to reproductive phase transition of meristem; C:nucl…	EC:3.1.3.16		III	Apomicically downregulated
367820	succinate dehydrogenase	380	20	2.97785e-08	0.628	5	C:mitochondrial respiratory chain complex II; P:tricarboxylic acid cycle; P:mitochondrial electron transport, succinate to ubiquinone; F:flavin adenine dinucleotide binding; F:succinate dehydrogenase (ubiquinone) activity	EC:1.3.5.1		III	Apomicically downregulated
355574	pentatricopeptide repeat-containing protein mitochondrial-like	1343	20	2.86977e-106	0.617	0	-			III	Apomicically downregulated
501019	f-box lrr-repeat protein 23-like	586	20	1.60204e-09	0.6145	1	P:ubiquitin-dependent protein catabolic process	-		III	Apomicically downregulated
351751	non-ltr retroelement reverse transcriptase	830	20	4.03451e-64	0.613	0	-			III	Apomicically downregulated
498691	f-box lrr-repeat protein at3g48880	630	20	4.10653e-26	0.6065	0	-			III	Apomicically downregulated
412661	retrotransposon unclassified	413	20	4.6454e-26	0.5985	3	F:RNA binding; P:RNA-dependent DNA replication; F:RNA-directed DNA polymerase activity			III	Apomicically downregulated
488950	jmjc domain containing expressed	2710	20	0	0.5985	0	-			III	Apomicically downregulated
494961	transcription factor myc2-like	1448	20	7.07488e-115	0.5965	4	P:oxidation-reduction process; F:oxidoreductase activity; F:2-alkenal reductase [NAD(P)] activity; F:protein dimerization activity			III	Apomicically downregulated
554819	unnamed protein product	488	7	3.18205e-07	0.5943	0	-			III	Apomicically downregulated
503437	f-box lrr-repeat protein	464	20	4.54774e-12	0.5935	7	F:molecular_function; P:virus induced gene silencing; P:photoperiodism, flowering; P:biological_process; P:vegetative phase change; C:nucleus; C:cellular_component			III	Apomicically downregulated
369550	wd repeat-containing protein 76-like	326	12	9.13273e-13	0.5892	0	-			III	Apomicically downregulated
368989	f-box protein skip23-like	501	20	4.7546e-18	0.589	1	F:ligase activity			III	Apomicically downregulated
412030	bed zinc family dimerization domain isoform 1	1660	20	5.41352e-102	0.5865	4	C:plastid; F:nucleic acid binding; F:protein dimerization activity; F:DNA binding			III	Apomicically downregulated
551725	eukaryotic translation initiation factor 3 subunit c-like	2008	20	3.58999e-79	0.586	2	P:translation; C:cytoplasmic part	-		III	Apomicically downregulated
352620	collinsiaxi-like partial	485	20	1.45854e-17	0.585	0	-			III	Apomicically downregulated
352343	ribonuclease h protein at1g65750-like	1546	20	1.04841e-07	0.578	15	F:nucleic acid binding; F:NAD binding; F:coenzyme binding; P:glycerol-3-phosphate catabolic process; F:nucleotide binding; C:cytoplasm; P:glycerol-3-phosphate metabolic process; P:oxidation-reduction process; P:systemic acquired resistance; P:carbohydrate metabolic process; F:oxidoreductase activity, acting on the CH-OH group of donors, NAD or NADP as acceptor; F:oxidoreductase activity; F:oxidor…			III	Apomicically downregulated
507307	partial	391	20	1.93052e-20	0.5745	0	-			III	Apomicically downregulated
347980	non-ltr retroelement reverse transcriptase	865	20	3.7423e-64	0.5745	0	-			III	Apomicically downregulated
557932	ribonuclease h protein at1g65750-like	624	1	0.000215072	0.57	0	-			III	Apomicically downregulated
410179	annexin d5-like	1078	20	6.79004e-115	0.5685	1	F:binding	-		III	Apomicically downregulated
499377	f-box protein skip23-like	445	20	6.83787e-13	0.5665	1	F:ligase activity			III	Apomicically downregulated
346646	transposon en spm sub-class	1270	20	1.90822e-98	0.566	2	P:organic substance metabolic process; F:chitinase activity	EC:3.2.1.14		III	Apomicically downregulated
497465	en spm-like transposon protein	562	17	1.32971e-06	0.5594	0	-			III	Apomicically downregulated
370598	non-ltr retroelement reverse transcriptase	462	20	1.28846e-26	0.5565	0	-			III	Apomicically downregulated
405690	tnp2-like transposon protein	3564	20	0	0.5535	0	-			III	Apomicically downregulated
501235	f-box protein fbw2-like	689	20	3.45314e-19	0.55	0	-			III	Apomicically downregulated
39924	protein	405	20	2.61706e-25	0.543	0	-			III	Apomicically downregulated
350311	mitochondrial ubiquitin ligase activator of nfkb 1-like	1297	20	1.29175e-42	0.536	2	C:intracellular membrane-bounded organelle; C:cytoplasmic part	-		III	Apomicically downregulated
354948	ribonuclease h protein at1g65750-like	422	20	1.1857e-09	0.5275	0	-			III	Apomicically downregulated
504274	ribonuclease h protein at1g65750-like	656	20	6.9251e-20	0.519	5	F:nucleic acid binding; P:protein complex assembly; P:respiratory chain complex IV assembly; F:ribonuclease H activity; C:membrane			III	Apomicically downregulated
347415	hypothetical protein VITISV_012940	1307	20	9.00895e-59	0.5065	0	-			III	Apomicically downregulated
405926	f-box fbd lrr-repeat protein at4g03220-like	923	13	2.9763e-07	0.5023	1	F:lyase activity			III	Apomicically downregulated
418057	f-box kelch-repeat protein at3g06240-like	513	20	1.73705e-11	0.498	1	F:ligase activity			III	Apomicically downregulated
497978	predicted protein	398	20	3.12193e-15	0.4925	1	P:regulation of transcription, DNA-dependent			III	Apomicically downregulated
349479	retrotransposon unclassified	1806	20	1.01876e-33	0.49	0	-			III	Apomicically downregulated
555936	f-box family protein	546	7	1.9541e-06	0.49	3	F:molecular_function; P:biological_process; F:ligase activity			III	Apomicically downregulated
409213	f-box protein	719	20	1.47474e-18	0.484	4	F:molecular_function; P:biological_process; C:cellular_component; C:nucleus			III	Apomicically downregulated
497254	PREDICTED: uncharacterized protein LOC101305890	781	2	1.32708e-17	0.48	0	-			III	Apomicically downregulated
415293	transposon en spm sub- expressed	846	20	1.08153e-15	0.477	0	-			III	Apomicically downregulated
346877	f-box protein	1443	20	2.30629e-16	0.477	3	F:molecular_function; P:biological_process; C:nucleus			III	Apomicically downregulated
362206	ribonuclease h protein at1g65750-like	464	18	2.42639e-08	0.4767	0	-			III	Apomicically downregulated
410126	f-box rni-like superfamily protein	699	20	1.49775e-08	0.475	0	-			III	Apomicically downregulated
353918	f-box kelch-repeat protein at1g57790-like	582	20	1.01212e-14	0.475	0	-			III	Apomicically downregulated
408255	f-box protein cpr30-like	810	16	6.77374e-10	0.4738	0	-			III	Apomicically downregulated
357738	f-box protein	724	20	3.26783e-10	0.4655	4	F:molecular_function; P:biological_process; C:cellular_component; C:nucleus			III	Apomicically downregulated
497319	f-box kelch-repeat protein	479	4	7.33018e-06	0.46	3	F:molecular_function; P:biological_process; C:nucleus			III	Apomicically downregulated
414557	PREDICTED: uncharacterized protein LOC101249853	484	1	0.000247976	0.46	0	-			III	Apomicically downregulated
406594	en spm-like transposon protein	1771	20	2.35536e-38	0.4585	0	-			III	Apomicically downregulated
414880	sodium hydrogen exchanger 7-like	719	20	4.26318e-12	0.4555	8	C:integral to membrane; C:membrane; F:solute:hydrogen antiporter activity; P:sodium ion transport; P:transmembrane transport; P:cation transport; P:ion transport; P:transport			III	Apomicically downregulated
497280	PREDICTED: uncharacterized protein LOC101305890	726	1	3.66299e-15	0.45	0	-			III	Apomicically downregulated
497873	embryo sac development arrest	1074	5	1.24767e-13	0.446	0	-			III	Apomicically downregulated
348855	fimbriata-like protein	1318	8	1.58176e-06	0.4438	0	-			III	Apomicically downregulated
552614	serine threonine-protein kinase ppk4	1726	15	2.26995e-10	0.4347	17	F:protein serine/threonine kinase activity; P:mRNA processing; P:phosphorylation; F:ribonuclease activity; F:protein kinase activity; P:protein phosphorylation; F:ATP binding; F:kinase activity; F:transferase activity, transferring phosphorus-containing groups; C:integral to membrane; P:reproduction; P:nematode larval development; P:lipid storage; P:positive regulation of locomotion; P:response t…			III	Apomicically downregulated
407904	---NA---	2191	0			0	-			III	Apomicically downregulated
552066	---NA---	2051	0			0	-			III	Apomicically downregulated
408345	---NA---	1959	0			0	-			III	Apomicically downregulated
489123	---NA---	1841	0			0	-			III	Apomicically downregulated
556775	---NA---	1823	0			0	-			III	Apomicically downregulated
349390	---NA---	1550	0			0	-			III	Apomicically downregulated
551704	---NA---	1456	0			0	-			III	Apomicically downregulated
556271	---NA---	1439	0			0	-			III	Apomicically downregulated
369657	---NA---	1318	0			0	-			III	Apomicically downregulated
352675	---NA---	1288	0			0	-			III	Apomicically downregulated
407947	---NA---	1275	0			0	-			III	Apomicically downregulated
346869	---NA---	1251	0			0	-			III	Apomicically downregulated
413055	---NA---	1240	0			0	-			III	Apomicically downregulated
409730	---NA---	1204	0			0	-			III	Apomicically downregulated
409268	---NA---	1201	0			0	-			III	Apomicically downregulated
489574	---NA---	1165	0			0	-			III	Apomicically downregulated
490893	---NA---	1149	0			0	-			III	Apomicically downregulated
347571	---NA---	1104	0			0	-			III	Apomicically downregulated
347762	---NA---	1096	0			0	-			III	Apomicically downregulated
491542	---NA---	1056	0			0	-			III	Apomicically downregulated
352663	---NA---	1035	0			0	-			III	Apomicically downregulated
349027	---NA---	1026	0			0	-			III	Apomicically downregulated
416657	---NA---	1023	0			0	-			III	Apomicically downregulated
405793	---NA---	1021	0			0	-			III	Apomicically downregulated
411261	---NA---	1003	0			0	-			III	Apomicically downregulated
553118	---NA---	971	0			0	-			III	Apomicically downregulated
413684	---NA---	906	0			0	-			III	Apomicically downregulated
552519	---NA---	897	0			0	-			III	Apomicically downregulated
407613	---NA---	888	0			0	-			III	Apomicically downregulated
409267	---NA---	884	0			0	-			III	Apomicically downregulated
409835	---NA---	883	0			0	-			III	Apomicically downregulated
492356	---NA---	868	0			0	-			III	Apomicically downregulated
355326	---NA---	849	0			0	-			III	Apomicically downregulated
491389	---NA---	845	0			0	-			III	Apomicically downregulated
358210	---NA---	834	0			0	-			III	Apomicically downregulated
493482	---NA---	826	0			0	-			III	Apomicically downregulated
351955	---NA---	799	0			0	-			III	Apomicically downregulated
492154	---NA---	796	0			0	-			III	Apomicically downregulated
410239	---NA---	793	0			0	-			III	Apomicically downregulated
414397	---NA---	772	0			0	-			III	Apomicically downregulated
354197	---NA---	768	0			0	-			III	Apomicically downregulated
491996	---NA---	755	0			0	-			III	Apomicically downregulated
413603	---NA---	749	0			0	-			III	Apomicically downregulated
552041	---NA---	745	0			0	-			III	Apomicically downregulated
556513	---NA---	737	0			0	-			III	Apomicically downregulated
349890	---NA---	733	0			0	-			III	Apomicically downregulated
498680	---NA---	726	0			0	-			III	Apomicically downregulated
557059	---NA---	724	0			0	-			III	Apomicically downregulated
409394	---NA---	717	0			0	-			III	Apomicically downregulated
412491	---NA---	717	0			0	-			III	Apomicically downregulated
415783	---NA---	713	0			0	-			III	Apomicically downregulated
554062	---NA---	708	0			0	-			III	Apomicically downregulated
415601	---NA---	694	0			0	-			III	Apomicically downregulated
347147	---NA---	677	0			0	-			III	Apomicically downregulated
357453	---NA---	666	0			0	-			III	Apomicically downregulated
356654	---NA---	655	0			0	-			III	Apomicically downregulated
407073	---NA---	645	0			0	-			III	Apomicically downregulated
410403	---NA---	645	0			0	-			III	Apomicically downregulated
499229	---NA---	640	0			0	-			III	Apomicically downregulated
345685	---NA---	636	0			0	-			III	Apomicically downregulated
371020	---NA---	632	0			0	-			III	Apomicically downregulated
491583	---NA---	629	0			0	-			III	Apomicically downregulated
361911	---NA---	627	0			0	-			III	Apomicically downregulated
555805	---NA---	627	0			0	-			III	Apomicically downregulated
491577	---NA---	625	0			0	-			III	Apomicically downregulated
370398	---NA---	605	0			0	-			III	Apomicically downregulated
397470	---NA---	604	0			0	-			III	Apomicically downregulated
406712	---NA---	598	0			0	-			III	Apomicically downregulated
352386	---NA---	583	0			0	-			III	Apomicically downregulated
360468	---NA---	580	0			0	-			III	Apomicically downregulated
556851	---NA---	577	0			0	-			III	Apomicically downregulated
565096	---NA---	577	0			0	-			III	Apomicically downregulated
348300	---NA---	576	0			0	-			III	Apomicically downregulated
369360	---NA---	575	0			0	-			III	Apomicically downregulated
391392	---NA---	575	0			0	-			III	Apomicically downregulated
415333	---NA---	569	0			0	-			III	Apomicically downregulated
495291	---NA---	563	0			0	-			III	Apomicically downregulated
411335	---NA---	556	0			0	-			III	Apomicically downregulated
352082	---NA---	549	0			0	-			III	Apomicically downregulated
561040	---NA---	538	0			0	-			III	Apomicically downregulated
555618	---NA---	536	0			0	-			III	Apomicically downregulated
348066	---NA---	534	0			0	-			III	Apomicically downregulated
493612	---NA---	534	0			0	-			III	Apomicically downregulated
351967	---NA---	529	0			0	-			III	Apomicically downregulated
354077	---NA---	528	0			0	-			III	Apomicically downregulated
28033	---NA---	527	0			0	-			III	Apomicically downregulated
359285	---NA---	519	0			0	-			III	Apomicically downregulated
346954	---NA---	514	0			0	-			III	Apomicically downregulated
417216	---NA---	513	0			0	-			III	Apomicically downregulated
352573	---NA---	504	0			0	-			III	Apomicically downregulated
502082	---NA---	500	0			0	-			III	Apomicically downregulated
358285	---NA---	499	0			0	-			III	Apomicically downregulated
523507	---NA---	498	0			0	-			III	Apomicically downregulated
496472	---NA---	493	0			0	-			III	Apomicically downregulated
352195	---NA---	487	0			0	-			III	Apomicically downregulated
412556	---NA---	487	0			0	-			III	Apomicically downregulated
499869	---NA---	487	0			0	-			III	Apomicically downregulated
374531	---NA---	484	0			0	-			III	Apomicically downregulated
411537	---NA---	477	0			0	-			III	Apomicically downregulated
412462	---NA---	477	0			0	-			III	Apomicically downregulated
492205	---NA---	477	0			0	-			III	Apomicically downregulated
64935	---NA---	476	0			0	-			III	Apomicically downregulated
373319	---NA---	474	0			0	-			III	Apomicically downregulated
556082	---NA---	474	0			0	-			III	Apomicically downregulated
359474	---NA---	473	0			0	-			III	Apomicically downregulated
371870	---NA---	471	0			0	-			III	Apomicically downregulated
501658	---NA---	470	0			0	-			III	Apomicically downregulated
502008	---NA---	470	0			0	-			III	Apomicically downregulated
101337	---NA---	465	0			0	-			III	Apomicically downregulated
414753	---NA---	465	0			0	-			III	Apomicically downregulated
352253	---NA---	464	0			0	-			III	Apomicically downregulated
500781	---NA---	461	0			0	-			III	Apomicically downregulated
494050	---NA---	453	0			0	-			III	Apomicically downregulated
556764	---NA---	452	0			0	-			III	Apomicically downregulated
351318	---NA---	451	0			0	-			III	Apomicically downregulated
366735	---NA---	446	0			0	-			III	Apomicically downregulated
501099	---NA---	446	0			0	-			III	Apomicically downregulated
374893	---NA---	445	0			0	-			III	Apomicically downregulated
367218	---NA---	444	0			0	-			III	Apomicically downregulated
408772	---NA---	441	0			0	-			III	Apomicically downregulated
358810	---NA---	440	0			0	-			III	Apomicically downregulated
501689	---NA---	438	0			0	-			III	Apomicically downregulated
501013	---NA---	436	0			0	-			III	Apomicically downregulated
371307	---NA---	432	0			0	-			III	Apomicically downregulated
370445	---NA---	429	0			0	-			III	Apomicically downregulated
558820	---NA---	426	0			0	-			III	Apomicically downregulated
5788	---NA---	423	0			0	-			III	Apomicically downregulated
496143	---NA---	422	0			0	-			III	Apomicically downregulated
497375	---NA---	418	0			0	-			III	Apomicically downregulated
358109	---NA---	411	0			0	-			III	Apomicically downregulated
415614	---NA---	409	0			0	-			III	Apomicically downregulated
563942	---NA---	408	0			0	-			III	Apomicically downregulated
367797	---NA---	406	0			0	-			III	Apomicically downregulated
363875	---NA---	405	0			0	-			III	Apomicically downregulated
374017	---NA---	405	0			0	-			III	Apomicically downregulated
556145	---NA---	402	0			0	-			III	Apomicically downregulated
389007	---NA---	401	0			0	-			III	Apomicically downregulated
417058	---NA---	401	0			0	-			III	Apomicically downregulated
366806	---NA---	399	0			0	-			III	Apomicically downregulated
413928	---NA---	398	0			0	-			III	Apomicically downregulated
504107	---NA---	398	0			0	-			III	Apomicically downregulated
391041	---NA---	395	0			0	-			III	Apomicically downregulated
499069	---NA---	389	0			0	-			III	Apomicically downregulated
415307	---NA---	388	0			0	-			III	Apomicically downregulated
415362	---NA---	387	0			0	-			III	Apomicically downregulated
18954	---NA---	386	0			0	-			III	Apomicically downregulated
356897	---NA---	386	0			0	-			III	Apomicically downregulated
416576	---NA---	385	0			0	-			III	Apomicically downregulated
356012	---NA---	383	0			0	-			III	Apomicically downregulated
364067	---NA---	383	0			0	-			III	Apomicically downregulated
370231	---NA---	383	0			0	-			III	Apomicically downregulated
115725	---NA---	382	0			0	-			III	Apomicically downregulated
31041	---NA---	378	0			0	-			III	Apomicically downregulated
505173	---NA---	376	0			0	-			III	Apomicically downregulated
557150	---NA---	376	0			0	-			III	Apomicically downregulated
364477	---NA---	373	0			0	-			III	Apomicically downregulated
401421	---NA---	369	0			0	-			III	Apomicically downregulated
414220	---NA---	367	0			0	-			III	Apomicically downregulated
358280	---NA---	365	0			0	-			III	Apomicically downregulated
352395	---NA---	364	0			0	-			III	Apomicically downregulated
390569	---NA---	363	0			0	-			III	Apomicically downregulated
508270	---NA---	363	0			0	-			III	Apomicically downregulated
492987	---NA---	362	0			0	-			III	Apomicically downregulated
369748	---NA---	360	0			0	-			III	Apomicically downregulated
554840	---NA---	360	0			0	-			III	Apomicically downregulated
374852	---NA---	359	0			0	-			III	Apomicically downregulated
399590	---NA---	359	0			0	-			III	Apomicically downregulated
363064	---NA---	355	0			0	-			III	Apomicically downregulated
411772	---NA---	355	0			0	-			III	Apomicically downregulated
557772	---NA---	354	0			0	-			III	Apomicically downregulated
376203	---NA---	350	0			0	-			III	Apomicically downregulated
414555	---NA---	350	0			0	-			III	Apomicically downregulated
366795	---NA---	347	0			0	-			III	Apomicically downregulated
374812	---NA---	347	0			0	-			III	Apomicically downregulated
414109	---NA---	347	0			0	-			III	Apomicically downregulated
562104	---NA---	347	0			0	-			III	Apomicically downregulated
62221	---NA---	346	0			0	-			III	Apomicically downregulated
40714	---NA---	345	0			0	-			III	Apomicically downregulated
11068	---NA---	343	0			0	-			III	Apomicically downregulated
506189	---NA---	340	0			0	-			III	Apomicically downregulated
356169	---NA---	336	0			0	-			III	Apomicically downregulated
498729	---NA---	335	0			0	-			III	Apomicically downregulated
87007	---NA---	332	0			0	-			III	Apomicically downregulated
400936	---NA---	331	0			0	-			III	Apomicically downregulated
498840	---NA---	331	0			0	-			III	Apomicically downregulated
192508	---NA---	329	0			0	-			III	Apomicically downregulated
378930	---NA---	328	0			0	-			III	Apomicically downregulated
494549	---NA---	328	0			0	-			III	Apomicically downregulated
501149	---NA---	328	0			0	-			III	Apomicically downregulated
375014	---NA---	322	0			0	-			III	Apomicically downregulated
43074	---NA---	321	0			0	-			III	Apomicically downregulated
505702	---NA---	321	0			0	-			III	Apomicically downregulated
363389	---NA---	320	0			0	-			III	Apomicically downregulated
380961	---NA---	320	0			0	-			III	Apomicically downregulated
412287	---NA---	318	0			0	-			III	Apomicically downregulated
418129	---NA---	318	0			0	-			III	Apomicically downregulated
502006	---NA---	318	0			0	-			III	Apomicically downregulated
511001	---NA---	315	0			0	-			III	Apomicically downregulated
504991	---NA---	314	0			0	-			III	Apomicically downregulated
559414	---NA---	312	0			0	-			III	Apomicically downregulated
400592	---NA---	311	0			0	-			III	Apomicically downregulated
438918	---NA---	311	0			0	-			III	Apomicically downregulated
502447	---NA---	310	0			0	-			III	Apomicically downregulated
362099	---NA---	309	0			0	-			III	Apomicically downregulated
392710	---NA---	307	0			0	-			III	Apomicically downregulated
39301	---NA---	307	0			0	-			III	Apomicically downregulated
375462	---NA---	306	0			0	-			III	Apomicically downregulated
401995	---NA---	306	0			0	-			III	Apomicically downregulated
392248	---NA---	305	0			0	-			III	Apomicically downregulated
414972	---NA---	304	0			0	-			III	Apomicically downregulated
381377	---NA---	302	0			0	-			III	Apomicically downregulated
358519	---NA---	301	0			0	-			III	Apomicically downregulated
447937	---NA---	301	0			0	-			III	Apomicically downregulated
46672	---NA---	301	0			0	-			III	Apomicically downregulated
563741	---NA---	300	0			0	-			III	Apomicically downregulated
358001	---NA---	308	0			0	-			III	Apomicically downregulated
359118		308								III	Apomicically downregulated

## Sheet: Dapostage4seqtable
Seq. Name	Seq. Description	Seq. Length	#Hits	min. eValue	mean Similarity	#GOs	GOs	Enzyme Codes	InterProScan	Stage	Regulation
350516	non-ltr retroelement reverse transcriptase-like protein	682	17	5.7233e-06	0.7306	0	-			IV	Apomictically Downregulated
367820	succinate dehydrogenase	380	20	2.97771e-08	0.628	5	C:mitochondrial respiratory chain complex II; P:tricarboxylic acid cycle; P:mitochondrial electron transport, succinate to ubiquinone; F:flavin adenine dinucleotide binding; F:succinate dehydrogenase (ubiquinone) activity	EC:1.3.5.1		IV
557589	trichome birefringence-like 27	540	9	2.92747e-08	0.69	0	-			IV
492838	plastid protein	487	20	2.74357e-10	0.6655	9	P:transcription, DNA-dependent; P:regulation of primary metabolic process; P:endonucleolytic cleavage of tetracistronic rRNA transcript (SSU-rRNA, LSU-rRNA, 4.5S-rRNA, 5S-rRNA); P:regulation of cellular metabolic process; C:chloroplast; P:chloroplast organization; P:developmental process; P:regulation of macromolecule metabolic process; C:mitochondrion	-		IV
366689	uncharacterized loc101213947	422	20	1.45884e-10	0.5155	2	P:proteolysis; F:cysteine-type peptidase activity			IV
418057	f-box kelch-repeat protein at3g06240-like	513	20	1.73697e-11	0.498	1	F:ligase activity			IV
497873	embryo sac development arrest	1074	5	1.24761e-13	0.446	0	-			IV
351009	transcription initiation factor iif subunit alpha-like	832	20	9.90034e-16	0.746	8	P:transcription initiation from RNA polymerase II promoter; F:DNA binding; C:thylakoid; C:membrane part; C:chloroplast; P:positive regulation of transcription, DNA-dependent; F:catalytic activity; C:nucleus	-		IV
558906	PREDICTED: uncharacterized protein LOC100243721	342	20	2.64793e-17	0.8845	0	-			IV
501235	f-box protein fbw2-like	689	20	3.45152e-19	0.55	3	F:RNA binding; P:RNA-dependent DNA replication; F:RNA-directed DNA polymerase activity			IV
493073	protein gamete expressed 2-like	321	20	2.83202e-32	0.6895	1	P:pollen sperm cell differentiation	-		IV
406594	en spm-like transposon protein	1771	20	2.35525e-38	0.4585	0	-			IV
350118	ring zinc finger expressed	1220	20	1.06125e-91	0.7125	1	F:metal ion binding	-		IV
355574	pentatricopeptide repeat-containing protein mitochondrial-like	1343	20	2.67851e-106	0.617	0	-			IV
552928	trichome birefringence-like 27	1635	20	0	0.7895	0	-			IV
405690	tnp2-like transposon protein	3564	20	0	0.5535	2	P:proteolysis; F:cysteine-type peptidase activity			IV
348308	---NA---	1162	0			0	-			IV
349390	---NA---	1550	0			0	-			IV
354318	---NA---	747	0			0	-			IV
357565	---NA---	430	0			0	-			IV
366806	---NA---	399	0			0	-			IV
367984	---NA---	353	0			0	-			IV
370398	---NA---	605	0			0	-			IV
374812	---NA---	347	0			0	-			IV
391392	---NA---	575	0			0	-			IV
401995	---NA---	306	0			0	-			IV
406712	---NA---	598	0			0	-			IV
407073	---NA---	645	0			0	-			IV
409268	---NA---	1201	0			0	-			IV
416576	---NA---	385	0			0	-			IV
489906	---NA---	500	0			0	-			IV
491583	---NA---	629	0			0	-			IV
493482	---NA---	826	0			0	-			IV
496143	---NA---	422	0			0	-			IV
501658	---NA---	470	0			0	-			IV
523507	---NA---	498	0			0	-			IV

## Sheet: Dsexstage1seqtable
Seq. Name	Seq. Description	Seq. Length	#Hits	min. eValue	mean Similarity	#GOs	GOs	Enzyme Codes	InterProScan	Stage	Regulation
509787	plasma membrane atpase 4-like	324	20	1.15613e-27	0.901	17	F:protein binding; P:regulation of stomatal movement; P:response to water deprivation; F:hydrogen-exporting ATPase activity, phosphorylative mechanism; C:vacuole; P:ATP hydrolysis coupled proton transport; C:integral to membrane; C:Golgi apparatus; P:ATP biosynthetic process; P:protein glycosylation; F:magnesium ion binding; P:response to abscisic acid stimulus; C:plasmodesma; P:ATP catabolic pro…	EC:3.6.3.6		I	Apomictically upregulated
407281	kinase superfamily protein isoform 1	1062	20	2.802e-129	0.8495	8	P:detection of biotic stimulus; P:response to molecule of bacterial origin; P:response to chitin; P:detection of external stimulus; P:protein phosphorylation; F:ATP binding; F:protein serine/threonine kinase activity; C:plastid	EC:2.7.11.0		I	Apomictically upregulated
416304	histidine phosphotransfer protein	1098	20	2.16059e-50	0.83	10	P:embryo sac development; P:phosphorelay signal transduction system; F:histidine phosphotransfer kinase activity; P:regulation of cytokinin mediated signaling pathway; P:cell growth; F:2-alkenal reductase [NAD(P)] activity; C:nucleus; F:protein histidine kinase binding; P:oxidation-reduction process; P:cell division	EC:1.3.1.74		I	Apomictically upregulated
556166	elongation factor 1-beta	468	20	1.82857e-11	0.83	5	P:defense response to bacterium; F:translation elongation factor activity; C:eukaryotic translation elongation factor 1 complex; C:apoplast; P:translational elongation	-		I	Apomictically upregulated
347034	peptide nitrate transporter at2g37900-like	873	20	4.09771e-94	0.824	8	F:sequence-specific DNA binding transcription factor activity; P:oligopeptide transport; F:sequence-specific DNA binding; C:plasma membrane; C:integral to membrane; C:nucleus; P:regulation of transcription, DNA-dependent; F:transporter activity	-		I	Apomictically upregulated
360492	retrotransposon ty1-copia subclass	891	20	3.22104e-26	0.8015	8	F:DNA binding; F:protein dimerization activity; P:cell cycle; F:cyclin-dependent protein serine/threonine kinase regulator activity; C:nucleus; F:zinc ion binding; P:DNA integration; P:regulation of transcription, DNA-dependent	-		I	Apomictically upregulated
413014	mannan endo- -beta-mannosidase 7-like	829	19	4.67197e-08	0.7721	3	P:carbohydrate metabolic process; F:hydrolase activity, hydrolyzing O-glycosyl compounds; F:cation binding	EC:3.2.1.0		I	Apomictically upregulated
415470	5-methylthioadenosine s-adenosylhomocysteine deaminase-like	1111	20	1.67269e-131	0.77	1	F:hydrolase activity	-		I	Apomictically upregulated
405877	kinesin heavy	1005	20	1.24629e-144	0.769	6	P:aerobic respiration; P:microtubule-based movement; F:ATP binding; C:mitochondrion; F:microtubule motor activity; C:microtubule	-		I	Apomictically upregulated
417794	sgt1	458	20	6.77525e-19	0.74	3	P:hormone-mediated signaling pathway; P:protein catabolic process; P:defense response to fungus	-		I	Apomictically upregulated
354778	delta 9 desaturase	737	20	2.06959e-60	0.728	15	F:oxidoreductase activity, acting on paired donors, with oxidation of a pair of donors resulting in the reduction of molecular oxygen to two molecules of water; P:phosphatidylglycerol biosynthetic process; F:16:0 monogalactosyldiacylglycerol desaturase activity; P:negative regulation of defense response; P:isopentenyl diphosphate biosynthetic process, methylerythritol 4-phosphate pathway; P:chlor…	EC:1.14.19.0		I	Apomictically upregulated
360599	dna helicase ino80-like	576	20	3.91206e-09	0.709	14	P:gravitropism; P:methylation-dependent chromatin silencing; P:vernalization response; P:cell-cell signaling; P:nuclear-transcribed mRNA catabolic process; F:hydrolase activity, acting on acid anhydrides; P:DNA methylation; P:somatic cell DNA recombination; F:DNA binding; P:production of miRNAs involved in gene silencing by miRNA; P:production of ta-siRNAs involved in RNA interference; F:ATP bind…	-		I	Apomictically upregulated
399090	probable receptor-like protein kinase at1g67000-like	383	20	3.71045e-11	0.6775	3	F:binding; F:protein kinase activity; P:cellular metabolic process	-		I	Apomictically upregulated
354701	zinc finger protein	1173	10	2.29228e-06	0.661	5	F:RNA binding; F:nucleic acid binding; P:RNA-dependent DNA replication; F:RNA-directed DNA polymerase activity; F:nucleotide binding			I	Apomictically upregulated
407555	peroxidase	1877	20	4.13953e-17	0.6405	1	F:oxidoreductase activity	-		I	Apomictically upregulated
345945	probable serine threonine-protein kinase abkc-like	2433	20	4.77539e-167	0.627	4	F:transferase activity, transferring phosphorus-containing groups; F:kinase activity; P:phosphorylation; C:mitochondrion			I	Apomictically upregulated
498747	disease resistance-responsive (dirigent-like protein) family protein	509	20	2.30786e-19	0.62	6	P:ovule development; F:nucleotide binding; F:aminoacyl-tRNA ligase activity; C:chloroplast stroma; P:tRNA aminoacylation for protein translation; P:cellular component organization	-		I	Apomictically upregulated
360024	nascent polypeptide-associated complex subunit alpha-like protein	532	11	1.17957e-07	0.6127	4	F:hydrolase activity; F:calcium-transporting ATPase activity; C:cytosolic ribosome; P:response to salt stress			I	Apomictically upregulated
296002	auxilin-like protein	333	20	9.29426e-27	0.593	1	F:hydrolase activity	-		I	Apomictically upregulated
368259	retrotransposon ty1-copia subclass	345	20	7.34514e-19	0.5925	1	F:binding	-		I	Apomictically upregulated
349055	ankyrin repeat-containing protein at3g12360-like	709	20	2.37518e-13	0.5805	0	-			I	Apomictically upregulated
553914	f-box protein cpr30	646	11	5.56093e-07	0.57	6	P:negative regulation of protein catabolic process; F:molecular_function; C:cytoplasm; P:negative regulation of defense response; F:protein binding; C:nucleus			I	Apomictically upregulated
377362	PREDICTED: uncharacterized protein LOC101305890	390	2	2.50377e-19	0.555	0	-			I	Apomictically upregulated
406806	protein far1-related sequence 5-like	1737	20	4.46056e-44	0.537	5	P:regulation of transcription, DNA-dependent; F:nucleic acid binding; F:sequence-specific DNA binding; F:zinc ion binding; F:sequence-specific DNA binding transcription factor activity			I	Apomictically upregulated
345729	protein	1431	20	8.19245e-28	0.5245	7	P:proteolysis; F:aspartic-type endopeptidase activity; F:RNA binding; F:nucleic acid binding; P:DNA integration; P:RNA-dependent DNA replication; F:RNA-directed DNA polymerase activity			I	Apomictically upregulated
366340	protein	575	20	5.5856e-23	0.5115	4	F:nucleic acid binding; F:zinc ion binding; P:biological_process; C:cellular_component			I	Apomictically upregulated
233594	protein	786	20	3.0928e-32	0.511	3	F:nucleic acid binding; F:zinc ion binding; F:DNA binding			I	Apomictically upregulated
364642	ribonuclease h protein at1g65750-like	409	20	1.73522e-17	0.509	7	F:nucleic acid binding; F:ribonuclease H activity; F:zinc ion binding; C:intracellular; F:RNA binding; P:RNA-dependent DNA replication; F:RNA-directed DNA polymerase activity			I	Apomictically upregulated
493293	f-box kelch-repeat protein at1g57790-like	380	10	2.03011e-05	0.5	0	-			I	Apomictically upregulated
345269	f-box family protein	1041	20	5.35368e-28	0.478	10	F:molecular_function; P:biological_process; F:metal ion binding; P:oxidation-reduction process; F:oxidoreductase activity, acting on paired donors, with incorporation or reduction of molecular oxygen; F:heme binding; F:oxidoreductase activity; F:electron carrier activity; F:iron ion binding; F:monooxygenase activity			I	Apomictically upregulated
399320	hva22-like protein isoform 2	333	3	1.95521e-05	0.4633	0	-			I	Apomictically upregulated
356240	hypothetical protein VITISV_000143	826	20	1.05842e-22	0.4555	5	F:RNA binding; P:RNA-dependent DNA replication; F:RNA-directed DNA polymerase activity; F:phosphatidylinositol binding; P:cell communication			I	Apomictically upregulated
345733	initiation factor 3g	679	20	5.31151e-11	0.4535	4	F:binding; P:primary metabolic process; P:cellular macromolecule metabolic process; C:intracellular	-		I	Apomictically upregulated
406585	f-box family protein	1779	20	2.16051e-25	0.4405	8	F:ligase activity; P:glutathione biosynthetic process; F:ATP binding; F:glutathione synthase activity; F:DNA binding; F:molecular_function; P:biological_process; C:cellular_component			I	Apomictically upregulated
406990	epstein-barr virus ebna-1-like protein	1298	20	2.11463e-21	0.4335	7	F:metal ion binding; P:multicellular organismal development; F:zinc ion binding; P:protein ubiquitination; F:ubiquitin-protein ligase activity; P:ubiquitin-dependent protein catabolic process; C:nucleus			I	Apomictically upregulated
551575	skp1 interacting partner isoform 1	1545	3	0.000143708	0.4	0	-			I	Apomictically upregulated
404841	---NA---	2288	0			0	-			I	Apomictically upregulated
551958	---NA---	1675	0			0	-			I	Apomictically upregulated
350109	---NA---	1174	0			0	-			I	Apomictically upregulated
356526	---NA---	920	0			0	-			I	Apomictically upregulated
353873	---NA---	916	0			0	-			I	Apomictically upregulated
551974	---NA---	827	0			0	-			I	Apomictically upregulated
490501	---NA---	810	0			0	-			I	Apomictically upregulated
491777	---NA---	770	0			0	-			I	Apomictically upregulated
345826	---NA---	759	0			0	-			I	Apomictically upregulated
490063	---NA---	758	0			0	-			I	Apomictically upregulated
351211	---NA---	739	0			0	-			I	Apomictically upregulated
353387	---NA---	709	0			0	-			I	Apomictically upregulated
353137	---NA---	694	0			0	-			I	Apomictically upregulated
410842	---NA---	681	0			0	-			I	Apomictically upregulated
492928	---NA---	657	0			0	-			I	Apomictically upregulated
495086	---NA---	647	0			0	-			I	Apomictically upregulated
354150	---NA---	646	0			0	-			I	Apomictically upregulated
366262	---NA---	643	0			0	-			I	Apomictically upregulated
416476	---NA---	620	0			0	-			I	Apomictically upregulated
359904	---NA---	618	0			0	-			I	Apomictically upregulated
509869	---NA---	616	0			0	-			I	Apomictically upregulated
556824	---NA---	602	0			0	-			I	Apomictically upregulated
493433	---NA---	601	0			0	-			I	Apomictically upregulated
357979	---NA---	598	0			0	-			I	Apomictically upregulated
354538	---NA---	594	0			0	-			I	Apomictically upregulated
360157	---NA---	591	0			0	-			I	Apomictically upregulated
407278	---NA---	556	0			0	-			I	Apomictically upregulated
413972	---NA---	556	0			0	-			I	Apomictically upregulated
505705	---NA---	556	0			0	-			I	Apomictically upregulated
409308	---NA---	551	0			0	-			I	Apomictically upregulated
355988	---NA---	548	0			0	-			I	Apomictically upregulated
407247	---NA---	533	0			0	-			I	Apomictically upregulated
360623	---NA---	522	0			0	-			I	Apomictically upregulated
411921	---NA---	520	0			0	-			I	Apomictically upregulated
492624	---NA---	511	0			0	-			I	Apomictically upregulated
492364	---NA---	508	0			0	-			I	Apomictically upregulated
366256	---NA---	505	0			0	-			I	Apomictically upregulated
415973	---NA---	498	0			0	-			I	Apomictically upregulated
554133	---NA---	487	0			0	-			I	Apomictically upregulated
564654	---NA---	478	0			0	-			I	Apomictically upregulated
357942	---NA---	466	0			0	-			I	Apomictically upregulated
360087	---NA---	444	0			0	-			I	Apomictically upregulated
360969	---NA---	440	0			0	-			I	Apomictically upregulated
562243	---NA---	438	0			0	-			I	Apomictically upregulated
33630	---NA---	436	0			0	-			I	Apomictically upregulated
358830	---NA---	434	0			0	-			I	Apomictically upregulated
359445	---NA---	428	0			0	-			I	Apomictically upregulated
411099	---NA---	428	0			0	-			I	Apomictically upregulated
366359	---NA---	420	0			0	-			I	Apomictically upregulated
411724	---NA---	417	0			0	-			I	Apomictically upregulated
556229	---NA---	414	0			0	-			I	Apomictically upregulated
349960	---NA---	393	0			0	-			I	Apomictically upregulated
498353	---NA---	383	0			0	-			I	Apomictically upregulated
555508	---NA---	382	0			0	-			I	Apomictically upregulated
19586	---NA---	381	0			0	-			I	Apomictically upregulated
365451	---NA---	379	0			0	-			I	Apomictically upregulated
399159	---NA---	378	0			0	-			I	Apomictically upregulated
507592	---NA---	375	0			0	-			I	Apomictically upregulated
353032	---NA---	367	0			0	-			I	Apomictically upregulated
554871	---NA---	366	0			0	-			I	Apomictically upregulated
358135	---NA---	364	0			0	-			I	Apomictically upregulated
374663	---NA---	350	0			0	-			I	Apomictically upregulated
396059	---NA---	349	0			0	-			I	Apomictically upregulated
500087	---NA---	348	0			0	-			I	Apomictically upregulated
357187	---NA---	342	0			0	-			I	Apomictically upregulated
503622	---NA---	341	0			0	-			I	Apomictically upregulated
1932	---NA---	336	0			0	-			I	Apomictically upregulated
295729	---NA---	336	0			0	-			I	Apomictically upregulated
392395	---NA---	335	0			0	-			I	Apomictically upregulated
494878	---NA---	331	0			0	-			I	Apomictically upregulated
565697	---NA---	330	0			0	-			I	Apomictically upregulated
548747	---NA---	328	0			0	-			I	Apomictically upregulated
494608	---NA---	324	0			0	-			I	Apomictically upregulated
505300	---NA---	323	0			0	-			I	Apomictically upregulated
297501	---NA---	318	0			0	-			I	Apomictically upregulated
43261	---NA---	318	0			0	-			I	Apomictically upregulated
295847	---NA---	315	0			0	-			I	Apomictically upregulated
389131	---NA---	309	0			0	-			I	Apomictically upregulated
27822	---NA---	308	0			0	-			I	Apomictically upregulated
555748	---NA---	303	0			0	-			I	Apomictically upregulated
377125	---NA---	301	0			0	-			I	Apomictically upregulated
554843		378								I	Apomictically upregulated
399275		325								I	Apomictically upregulated
11149		323								I	Apomictically upregulated

## Sheet: Dsexstage2seqtable
Seq. Name	Seq. Description	Seq. Length	#Hits	min. eValue	mean Similarity	#GOs	GOs	Enzyme Codes	InterProScan	Stage	Regulation
527856	obg-like atpase 1-like	300	20	1.40507e-16	0.994	8	C:cytosol; P:protein targeting to vacuole; P:response to salt stress; C:plasmodesma; P:glycolysis; P:gluconeogenesis; P:response to cadmium ion; F:GTP binding	-		II	Apomictically Upregulated
350513	alternative oxidase	970	20	6.82137e-114	0.9295	11	F:metal ion binding; P:cellular respiration; P:response to cold; C:mitochondrial inner membrane; P:respiratory gaseous exchange; C:respiratory chain; F:protein binding; F:alternative oxidase activity; C:integral to membrane; P:mitochondria-nucleus signaling pathway; P:electron transport chain	-		II	Apomictically Upregulated
405650	cbl-interacting serine threonine-protein kinase 12-like	1097	20	1.3157e-178	0.916	7	F:calmodulin-dependent protein kinase activity; P:calcium-mediated signaling; C:intracellular; P:stomatal movement; F:protein binding; P:protein phosphorylation; F:ATP binding	EC:2.7.11.17		II	Apomictically Upregulated
348444	probable pectinesterase 8-like	537	20	2.34512e-91	0.8875	5	F:pectinesterase activity; P:cell wall modification; C:cytoplasmic membrane-bounded vesicle; F:aspartyl esterase activity; C:cell wall	EC:3.1.1.11		II	Apomictically Upregulated
348916	trans-cinnamate 4-hydroxylase	936	20	1.91516e-159	0.875	13	P:pollen development; C:plant-type cell wall; F:trans-cinnamate 4-monooxygenase activity; P:response to wounding; C:plasma membrane; F:electron carrier activity; F:heme binding; P:lignin metabolic process; P:growth; C:endoplasmic reticulum; P:response to light stimulus; P:oxidation-reduction process; P:response to karrikin	EC:1.14.13.11		II	Apomictically Upregulated
410064	probable inorganic phosphate transporter 1-7-like	1021	20	5.77322e-139	0.8645	7	C:vacuole; C:plasma membrane; F:inorganic phosphate transmembrane transporter activity; P:response to abscisic acid stimulus; P:phosphate ion transmembrane transport; C:integral to membrane; C:nucleus	-		II	Apomictically Upregulated
500476	cysteine-rich receptor-like protein kinase 29-like	394	20	4.1386e-50	0.8595	6	C:vacuole; C:plasma membrane; P:protein phosphorylation; F:ATP binding; P:response to abscisic acid stimulus; F:protein serine/threonine kinase activity	EC:2.7.11.0		II	Apomictically Upregulated
369236	mitogen-activated protein kinase	715	20	7.25064e-25	0.8375	15	F:MAP kinase activity; P:hypotonic salinity response; P:protein phosphorylation; P:response to fungus; P:response to cold; F:protein tyrosine kinase activity; F:ATP binding; P:jasmonic acid and ethylene-dependent systemic resistance; P:cortical microtubule organization; P:response to abscisic acid stimulus; P:hyperosmotic response; P:response to indolebutyric acid stimulus; C:cytoplasm; C:nucleus…	EC:2.7.11.24; EC:2.7.10.0		II	Apomictically Upregulated
355920	timeless family isoform partial	402	20	1.43837e-25	0.832	3	C:nucleus; P:DNA-dependent DNA replication; P:regulation of circadian rhythm	-		II	Apomictically Upregulated
409960	amino acid permease 6	1589	20	0	0.8025	8	P:aspartate transport; P:amine transport; P:amino acid transmembrane transport; F:neutral amino acid transmembrane transporter activity; F:acidic amino acid transmembrane transporter activity; C:plasma membrane; P:tryptophan transport; C:integral to membrane	-		II	Apomictically Upregulated
71931	phosphate transporter pho1 homolog 3-like	349	20	2.34187e-28	0.799	9	C:cytosol; C:integral to membrane; P:regulation of gene expression; P:positive regulation of cell size; P:endosperm development; P:regulation of seed growth; P:red or far-red light signaling pathway; C:nucleus; C:plasma membrane	-		II	Apomictically Upregulated
351978	polyvinylalcohol dehydrogenase-like	378	20	3.4192e-52	0.797	0	-			II	Apomictically Upregulated
410804	udp-glycosyltransferase 74e2-like	851	20	6.33141e-105	0.7905	5	P:cellular response to chemical stimulus; P:cellular response to stress; P:response to abiotic stimulus; P:metabolic process; F:indole-3-acetate beta-glucosyltransferase activity	EC:2.4.1.121		II	Apomictically Upregulated
439941	stromal 70 kda heat shock-related chloroplastic-like	312	20	1.24993e-36	0.772	6	P:protein folding; P:response to temperature stimulus; F:ATP binding; F:unfolded protein binding; P:response to stress; C:chloroplast part	-		II	Apomictically Upregulated
358556	pentatricopeptide repeat-containing protein	421	20	6.88879e-61	0.765	2	C:mitochondrion; C:membrane	-		II	Apomictically Upregulated
411302	zinc transporter 1-like	639	20	8.39532e-68	0.7545	6	P:zinc ion transmembrane transport; C:cell part; F:2-alkenal reductase [NAD(P)] activity; C:integral to membrane; F:zinc ion transmembrane transporter activity; P:oxidation-reduction process	EC:1.3.1.74		II	Apomictically Upregulated
370966	pinus taeda anonymous locus 0_18758_02 genomic sequence	381	20	6.42444e-38	0.7485	0	-			II	Apomictically Upregulated
489352	nitrate transporter -like	2190	20	0	0.7475	6	P:seed development; P:oligopeptide transport; F:low affinity nitrate transmembrane transporter activity; P:low affinity nitrate transport; P:glucosinolate biosynthetic process; C:plasma membrane	-		II	Apomictically Upregulated
362413	glucan endo- -beta-glucosidase	561	20	1.12723e-72	0.7375	3	P:carbohydrate metabolic process; F:hydrolase activity, hydrolyzing O-glycosyl compounds; F:cation binding	EC:3.2.1.0		II	Apomictically Upregulated
557373	elongation factor 1-alpha	724	20	6.78873e-29	0.732	5	P:primary metabolic process; F:nucleic acid binding; F:nucleotide binding; F:isomerase activity; P:cellular metabolic process	-		II	Apomictically Upregulated
349557	methyl-cpg-binding domain protein	698	20	1.18238e-08	0.731	5	C:nucleus; F:DNA binding; F:zinc ion binding; F:cytosine C-5 DNA demethylase activity; F:enzyme binding	-		II	Apomictically Upregulated
489011	peroxisome biogenesis protein 1-like	3731	20	0	0.7095	7	C:peroxisome; P:protein import into peroxisome matrix; F:ATPase activity, coupled; P:fatty acid beta-oxidation; F:protein binding; F:nucleotide binding; P:response to stress	-		II	Apomictically Upregulated
360599	dna helicase ino80-like	576	20	3.90676e-09	0.709	14	P:gravitropism; P:methylation-dependent chromatin silencing; P:vernalization response; P:cell-cell signaling; P:nuclear-transcribed mRNA catabolic process; F:hydrolase activity, acting on acid anhydrides; P:DNA methylation; P:somatic cell DNA recombination; F:DNA binding; P:production of miRNAs involved in gene silencing by miRNA; P:production of ta-siRNAs involved in RNA interference; F:ATP bind…	-		II	Apomictically Upregulated
368181	2-oxoglutarate and fe -dependent oxygenase superfamily isoform 1	302	20	6.8215e-29	0.6955	3	F:binding; F:oxidoreductase activity, acting on paired donors, with incorporation or reduction of molecular oxygen, 2-oxoglutarate as one donor, and incorporation of one atom each of oxygen into both donors; P:glucosinolate biosynthetic process	EC:1.14.11.0		II	Apomictically Upregulated
359338	n-hydroxycinnamoyl benzoyltransferase	563	20	1.21442e-59	0.684	1	F:transferase activity, transferring acyl groups	-		II	Apomictically Upregulated
353577	af405557_1reverse transcriptase	544	20	3.31487e-25	0.68	4	F:RNA binding; P:RNA-dependent DNA replication; F:RNA-directed DNA polymerase activity; C:nucleus			II	Apomictically Upregulated
366987	hypothetical protein VITISV_027787	603	20	3.12178e-54	0.6775	3	F:binding; P:primary metabolic process; P:cellular macromolecule metabolic process	-		II	Apomictically Upregulated
399090	probable receptor-like protein kinase at1g67000-like	383	20	3.71548e-11	0.6775	3	F:binding; F:protein kinase activity; P:cellular metabolic process	-		II	Apomictically Upregulated
491576	myb family transcription factor	1354	20	1.675e-58	0.655	2	F:nucleic acid binding; P:regulation of transcription, DNA-dependent	-		II	Apomictically Upregulated
418224	calcium-dependent protein kinase	419	20	6.02464e-10	0.6535	2	F:binding; F:protein kinase activity	-		II	Apomictically Upregulated
407555	peroxidase	1877	20	4.13953e-17	0.6405	1	F:oxidoreductase activity	-		II	Apomictically Upregulated
352201	abscisic acid-insensitive protein 3	698	20	4.35273e-08	0.6355	21	P:regulation of transcription, DNA-dependent; F:DNA binding; P:response to abscisic acid stimulus; P:transcription, DNA-dependent; P:embryo development; C:nucleus; P:abscisic acid mediated signaling pathway; C:cytoplasm; P:multicellular organismal development; F:sequence-specific DNA binding transcription factor activity; P:gibberellic acid mediated signaling pathway; P:positive regulation of tra…			II	Apomictically Upregulated
18740	protein far1-related sequence 5-like	321	20	3.2493e-36	0.6325	6	F:transposase activity; P:DNA integration; P:transposition, DNA-mediated; F:DNA binding; F:metal ion binding; F:hydrolase activity			II	Apomictically Upregulated
345945	probable serine threonine-protein kinase abkc-like	2433	20	4.78187e-167	0.627	4	F:transferase activity, transferring phosphorus-containing groups; F:kinase activity; P:phosphorylation; C:mitochondrion			II	Apomictically Upregulated
344982	retroelement pol polyprotein	2458	20	1.09419e-113	0.6205	3	F:nucleic acid binding; P:DNA integration; F:zinc ion binding			II	Apomictically Upregulated
360024	nascent polypeptide-associated complex subunit alpha-like protein	532	11	1.17957e-07	0.6127	4	F:hydrolase activity; F:calcium-transporting ATPase activity; C:cytosolic ribosome; P:response to salt stress			II	Apomictically Upregulated
296002	auxilin-like protein	333	20	9.28166e-27	0.593	1	F:hydrolase activity	-		II	Apomictically Upregulated
402819	hypothetical protein MTR_7g108140	350	2	0.000789714	0.585	0	-			II	Apomictically Upregulated
302811	T4.5	521	1	0.000987524	0.58	0	-			II	Apomictically Upregulated
409514	PREDICTED: uncharacterized protein LOC100261060	1007	20	9.39783e-35	0.5515	8	F:RNA binding; P:RNA-dependent DNA replication; F:RNA-directed DNA polymerase activity; P:DNA repair; F:endonuclease activity; C:intracellular; F:DNA binding; F:ribonuclease T2 activity			II	Apomictically Upregulated
413408	eukaryotic translation initiation factor 3 subunit c-like	648	20	6.29515e-10	0.548	1	C:cytoplasm	-		II	Apomictically Upregulated
348656	non-ltr retroelement reverse transcriptase	551	20	1.98735e-29	0.5465	4	F:RNA-directed DNA polymerase activity; F:RNA binding; P:RNA-dependent DNA replication; F:endonuclease activity			II	Apomictically Upregulated
355701	protein gpr107	383	3	1.69137e-05	0.54	1	C:integral to membrane			II	Apomictically Upregulated
406806	protein far1-related sequence 5-like	1737	20	4.46661e-44	0.537	5	P:regulation of transcription, DNA-dependent; F:nucleic acid binding; F:sequence-specific DNA binding; F:zinc ion binding; F:sequence-specific DNA binding transcription factor activity			II	Apomictically Upregulated
8040	carboxyl-terminal peptidase protein	582	20	1.80483e-20	0.537	2	F:molecular_function; P:biological_process			II	Apomictically Upregulated
382954	disease resistance protein rpm1	348	20	3.22805e-08	0.536	5	P:defense response; F:ADP binding; F:ATP binding; F:nucleotide binding; F:nucleoside-triphosphatase activity			II	Apomictically Upregulated
399746	transposon en spm sub-class	463	20	4.65924e-20	0.5335	1	C:mitochondrion			II	Apomictically Upregulated
509687	non-ltr retroelement reverse transcriptase	410	4	1.5402e-06	0.53	5	F:RNA binding; F:nucleic acid binding; P:RNA-dependent DNA replication; F:RNA-directed DNA polymerase activity; F:ribonuclease H activity			II	Apomictically Upregulated
345729	protein	1431	20	8.19245e-28	0.5245	7	P:proteolysis; F:aspartic-type endopeptidase activity; F:RNA binding; F:nucleic acid binding; P:DNA integration; P:RNA-dependent DNA replication; F:RNA-directed DNA polymerase activity			II	Apomictically Upregulated
413830	fbd-associated f-box protein	943	20	1.09439e-98	0.5195	1	F:nucleic acid binding			II	Apomictically Upregulated
553167	hypothetical protein VITISV_023635	657	20	5.59073e-18	0.5175	2	F:binding; F:catalytic activity	-		II	Apomictically Upregulated
349155	predicted protein	829	20	1.72073e-13	0.502	2	F:molecular_function; P:biological_process			II	Apomictically Upregulated
489193	protein	1885	20	3.82961e-55	0.501	0	-			II	Apomictically Upregulated
493293	f-box kelch-repeat protein at1g57790-like	380	10	2.03011e-05	0.5	0	-			II	Apomictically Upregulated
564565	unknown	451	8	1.78163e-05	0.4863	0	-			II	Apomictically Upregulated
348709	ac069473_8gypsy ty-3 retroelement polyprotein 69905-74404	2157	20	4.83016e-58	0.4805	8	F:RNA binding; F:nucleic acid binding; P:DNA integration; P:RNA-dependent DNA replication; F:RNA-directed DNA polymerase activity; P:proteolysis; F:aspartic-type endopeptidase activity; C:plastid			II	Apomictically Upregulated
345269	f-box family protein	1041	20	5.36095e-28	0.478	10	F:molecular_function; P:biological_process; F:metal ion binding; P:oxidation-reduction process; F:oxidoreductase activity, acting on paired donors, with incorporation or reduction of molecular oxygen; F:heme binding; F:oxidoreductase activity; F:electron carrier activity; F:iron ion binding; F:monooxygenase activity			II	Apomictically Upregulated
345733	initiation factor 3g	679	20	5.31151e-11	0.4535	4	F:binding; P:primary metabolic process; P:cellular macromolecule metabolic process; C:intracellular	-		II	Apomictically Upregulated
407937	ankyrin repeat domain protein	4138	20	2.7005e-44	0.4365	12	C:ubiquitin ligase complex; P:protein ubiquitination; F:ubiquitin-protein ligase activity; P:protein targeting; F:helicase activity; C:membrane; P:protein import; F:nucleic acid binding; F:nucleotide binding; F:ATP binding; P:intracellular protein transport; C:intracellular			II	Apomictically Upregulated
368508	ribonuclease h protein at1g65750-like	545	20	2.65076e-09	0.429	3	C:mitochondrion; F:nucleic acid binding; F:ribonuclease H activity			II	Apomictically Upregulated
347079	f-box protein at5g07610-like isoform x1	1646	20	4.79752e-14	0.422	1	C:cytoplasmic membrane-bounded vesicle			II	Apomictically Upregulated
551575	skp1 interacting partner isoform 1	1545	3	0.000143708	0.4	0	-			II	Apomictically Upregulated
11149	---NA---	323	0			0	-			II	Apomictically Upregulated
143054	---NA---	301	0			0	-			II	Apomictically Upregulated
1932	---NA---	336	0			0	-			II	Apomictically Upregulated
27822	---NA---	308	0			0	-			II	Apomictically Upregulated
295847	---NA---	315	0			0	-			II	Apomictically Upregulated
297218	---NA---	352	0			0	-			II	Apomictically Upregulated
297475	---NA---	314	0			0	-			II	Apomictically Upregulated
297501	---NA---	318	0			0	-			II	Apomictically Upregulated
33630	---NA---	436	0			0	-			II	Apomictically Upregulated
346995	---NA---	940	0			0	-			II	Apomictically Upregulated
347129	---NA---	663	0			0	-			II	Apomictically Upregulated
347840	---NA---	1311	0			0	-			II	Apomictically Upregulated
348239	---NA---	726	0			0	-			II	Apomictically Upregulated
349225	---NA---	739	0			0	-			II	Apomictically Upregulated
353032	---NA---	367	0			0	-			II	Apomictically Upregulated
353387	---NA---	709	0			0	-			II	Apomictically Upregulated
353873	---NA---	916	0			0	-			II	Apomictically Upregulated
353924	---NA---	338	0			0	-			II	Apomictically Upregulated
354538	---NA---	594	0			0	-			II	Apomictically Upregulated
354656	---NA---	828	0			0	-			II	Apomictically Upregulated
354701		1173								II	Apomictically Upregulated
354743	---NA---	367	0			0	-			II	Apomictically Upregulated
354745	---NA---	682	0			0	-			II	Apomictically Upregulated
356115	---NA---	426	0			0	-			II	Apomictically Upregulated
357362		1097								II	Apomictically Upregulated
357942	---NA---	466	0			0	-			II	Apomictically Upregulated
357979	---NA---	598	0			0	-			II	Apomictically Upregulated
358135	---NA---	364	0			0	-			II	Apomictically Upregulated
358388	---NA---	861	0			0	-			II	Apomictically Upregulated
358883	---NA---	459	0			0	-			II	Apomictically Upregulated
359445	---NA---	428	0			0	-			II	Apomictically Upregulated
359448	---NA---	319	0			0	-			II	Apomictically Upregulated
359904	---NA---	618	0			0	-			II	Apomictically Upregulated
360087	---NA---	444	0			0	-			II	Apomictically Upregulated
360157	---NA---	591	0			0	-			II	Apomictically Upregulated
360224	---NA---	593	0			0	-			II	Apomictically Upregulated
360770	---NA---	456	0			0	-			II	Apomictically Upregulated
360803	---NA---	495	0			0	-			II	Apomictically Upregulated
360969	---NA---	440	0			0	-			II	Apomictically Upregulated
362875		321								II	Apomictically Upregulated
362897	---NA---	300	0			0	-			II	Apomictically Upregulated
363294		375								II	Apomictically Upregulated
363430	---NA---	538	0			0	-			II	Apomictically Upregulated
364395	---NA---	380	0			0	-			II	Apomictically Upregulated
365406	---NA---	376	0			0	-			II	Apomictically Upregulated
366249	---NA---	376	0			0	-			II	Apomictically Upregulated
366256	---NA---	505	0			0	-			II	Apomictically Upregulated
366262	---NA---	643	0			0	-			II	Apomictically Upregulated
366359	---NA---	420	0			0	-			II	Apomictically Upregulated
366384		396								II	Apomictically Upregulated
366697	---NA---	353	0			0	-			II	Apomictically Upregulated
367633	---NA---	555	0			0	-			II	Apomictically Upregulated
368900	---NA---	354	0			0	-			II	Apomictically Upregulated
369751	---NA---	500	0			0	-			II	Apomictically Upregulated
373227	---NA---	348	0			0	-			II	Apomictically Upregulated
377125	---NA---	301	0			0	-			II	Apomictically Upregulated
377362		390								II	Apomictically Upregulated
379188	---NA---	305	0			0	-			II	Apomictically Upregulated
381701	---NA---	344	0			0	-			II	Apomictically Upregulated
385932	---NA---	325	0			0	-			II	Apomictically Upregulated
389131	---NA---	309	0			0	-			II	Apomictically Upregulated
392395	---NA---	335	0			0	-			II	Apomictically Upregulated
399084	---NA---	351	0			0	-			II	Apomictically Upregulated
399117	---NA---	362	0			0	-			II	Apomictically Upregulated
399137	---NA---	319	0			0	-			II	Apomictically Upregulated
399141	---NA---	345	0			0	-			II	Apomictically Upregulated
399159	---NA---	378	0			0	-			II	Apomictically Upregulated
399275	---NA---	325	0			0	-			II	Apomictically Upregulated
406969	---NA---	419	0			0	-			II	Apomictically Upregulated
407247	---NA---	533	0			0	-			II	Apomictically Upregulated
407982	---NA---	855	0			0	-			II	Apomictically Upregulated
409308	---NA---	551	0			0	-			II	Apomictically Upregulated
411724	---NA---	417	0			0	-			II	Apomictically Upregulated
412725	---NA---	627	0			0	-			II	Apomictically Upregulated
413296	---NA---	357	0			0	-			II	Apomictically Upregulated
413925	---NA---	652	0			0	-			II	Apomictically Upregulated
414131	---NA---	473	0			0	-			II	Apomictically Upregulated
415288	---NA---	372	0			0	-			II	Apomictically Upregulated
416732	---NA---	406	0			0	-			II	Apomictically Upregulated
418319	---NA---	454	0			0	-			II	Apomictically Upregulated
43261	---NA---	318	0			0	-			II	Apomictically Upregulated
484183	---NA---	406	0			0	-			II	Apomictically Upregulated
489673	---NA---	929	0			0	-			II	Apomictically Upregulated
490063	---NA---	758	0			0	-			II	Apomictically Upregulated
490501	---NA---	810	0			0	-			II	Apomictically Upregulated
492364	---NA---	508	0			0	-			II	Apomictically Upregulated
492928	---NA---	657	0			0	-			II	Apomictically Upregulated
493433	---NA---	601	0			0	-			II	Apomictically Upregulated
493783	---NA---	386	0			0	-			II	Apomictically Upregulated
494608	---NA---	324	0			0	-			II	Apomictically Upregulated
494878	---NA---	331	0			0	-			II	Apomictically Upregulated
494895	---NA---	355	0			0	-			II	Apomictically Upregulated
495086	---NA---	647	0			0	-			II	Apomictically Upregulated
495117	---NA---	416	0			0	-			II	Apomictically Upregulated
495292	---NA---	537	0			0	-			II	Apomictically Upregulated
495778	---NA---	756	0			0	-			II	Apomictically Upregulated
496196	---NA---	439	0			0	-			II	Apomictically Upregulated
496530	---NA---	504	0			0	-			II	Apomictically Upregulated
498353	---NA---	383	0			0	-			II	Apomictically Upregulated
500087	---NA---	348	0			0	-			II	Apomictically Upregulated
500632	---NA---	317	0			0	-			II	Apomictically Upregulated
501531	---NA---	325	0			0	-			II	Apomictically Upregulated
503622	---NA---	341	0			0	-			II	Apomictically Upregulated
504358	---NA---	321	0			0	-			II	Apomictically Upregulated
507141	---NA---	508	0			0	-			II	Apomictically Upregulated
507592	---NA---	375	0			0	-			II	Apomictically Upregulated
510637	---NA---	367	0			0	-			II	Apomictically Upregulated
511374	---NA---	393	0			0	-			II	Apomictically Upregulated
548477	---NA---	334	0			0	-			II	Apomictically Upregulated
548747	---NA---	328	0			0	-			II	Apomictically Upregulated
551958	---NA---	1675	0			0	-			II	Apomictically Upregulated
554644	---NA---	374	0			0	-			II	Apomictically Upregulated
554812	---NA---	519	0			0	-			II	Apomictically Upregulated
554843	---NA---	378	0			0	-			II	Apomictically Upregulated
554871	---NA---	366	0			0	-			II	Apomictically Upregulated
555147	---NA---	448	0			0	-			II	Apomictically Upregulated
555284	---NA---	421	0			0	-			II	Apomictically Upregulated
555508	---NA---	382	0			0	-			II	Apomictically Upregulated
555748	---NA---	303	0			0	-			II	Apomictically Upregulated
556824	---NA---	602	0			0	-			II	Apomictically Upregulated
557192	---NA---	556	0			0	-			II	Apomictically Upregulated
558081	---NA---	371	0			0	-			II	Apomictically Upregulated
558648	---NA---	353	0			0	-			II	Apomictically Upregulated
560318	---NA---	331	0			0	-			II	Apomictically Upregulated
560978	---NA---	388	0			0	-			II	Apomictically Upregulated
561615	---NA---	475	0			0	-			II	Apomictically Upregulated
562243	---NA---	438	0			0	-			II	Apomictically Upregulated
563063	---NA---	359	0			0	-			II	Apomictically Upregulated
564654	---NA---	478	0			0	-			II	Apomictically Upregulated
69456	---NA---	394	0			0	-			II	Apomictically Upregulated
7363	---NA---	514	0			0	-			II	Apomictically Upregulated
75553	---NA---	340	0			0	-			II	Apomictically Upregulated
99732	---NA---	303	0			0	-			II	Apomictically Upregulated

## Sheet: Dsexstage3seqtable
Seq. Name	Seq. Description	Seq. Length	#Hits	min. eValue	mean Similarity	#GOs	GOs	Enzyme Codes	InterProScan	Stage	Regulation
350513	alternative oxidase	970	20	6.83063e-114	0.9295	11	F:metal ion binding; P:cellular respiration; P:response to cold; C:mitochondrial inner membrane; P:respiratory gaseous exchange; C:respiratory chain; F:protein binding; F:alternative oxidase activity; C:integral to membrane; P:mitochondria-nucleus signaling pathway; P:electron transport chain	-		III	Apomictically upregulated
348444	probable pectinesterase 8-like	537	20	2.3483e-91	0.8875	5	F:pectinesterase activity; P:cell wall modification; C:cytoplasmic membrane-bounded vesicle; F:aspartyl esterase activity; C:cell wall	EC:3.1.1.11		III	Apomictically upregulated
500476	cysteine-rich receptor-like protein kinase 29-like	394	20	4.1386e-50	0.8595	6	C:vacuole; C:plasma membrane; P:protein phosphorylation; F:ATP binding; P:response to abscisic acid stimulus; F:protein serine/threonine kinase activity	EC:2.7.11.0		III	Apomictically upregulated
556353	cinnamyl-alcohol dehydrogenase cad1	1280	20	0	0.85	8	F:transferase activity, transferring acyl groups other than amino-acyl groups; F:cinnamyl-alcohol dehydrogenase activity; P:lignin biosynthetic process; F:zinc ion binding; C:apoplast; F:nucleotide binding; P:oxidation-reduction process; F:mannitol dehydrogenase activity	EC:2.3.1.0; EC:1.1.1.195; EC:1.1.1.255		III	Apomictically upregulated
489447	cysteine-rich receptor-like protein kinase 2-like	1096	20	2.49341e-139	0.8385	6	F:transmembrane receptor protein tyrosine kinase activity; C:plasma membrane; P:protein autophosphorylation; P:response to ozone; F:ATP binding; F:protein serine/threonine kinase activity	EC:2.7.10.1; EC:2.7.11.0		III	Apomictically upregulated
347034	peptide nitrate transporter at2g37900-like	873	20	4.09771e-94	0.824	8	F:sequence-specific DNA binding transcription factor activity; P:oligopeptide transport; F:sequence-specific DNA binding; C:plasma membrane; C:integral to membrane; C:nucleus; P:regulation of transcription, DNA-dependent; F:transporter activity	-		III	Apomictically upregulated
360492	retrotransposon ty1-copia subclass	891	20	3.22104e-26	0.8015	8	F:DNA binding; F:protein dimerization activity; P:cell cycle; F:cyclin-dependent protein serine/threonine kinase regulator activity; C:nucleus; F:zinc ion binding; P:DNA integration; P:regulation of transcription, DNA-dependent	-		III	Apomictically upregulated
356464	pentatricopeptide repeat-containing protein at3g29230-like	624	20	4.33017e-31	0.789	2	C:mitochondrion; P:mitochondrial mRNA modification			III	Apomictically upregulated
411199	protein fizzy-related 3-like	1102	20	1.41405e-21	0.7725	1	C:plastid	-		III	Apomictically upregulated
489685	abc transporter a family member 7-like	1352	20	0	0.7635	4	P:ATP catabolic process; F:ATP binding; F:ATPase activity; C:plasma membrane	EC:3.6.1.3		III	Apomictically upregulated
95562	polyadenylate-binding protein	354	20	2.37511e-35	0.7625	2	F:nucleic acid binding; F:nucleotide binding	-		III	Apomictically upregulated
406996	hydroxysteroid dehydrogenase 1	1543	20	6.81353e-144	0.76	6	P:response to abscisic acid stimulus; F:11-beta-hydroxysteroid dehydrogenase (NADP+) activity; F:17-beta-ketosteroid reductase activity; F:17-beta-hydroxysteroid dehydrogenase (NADP+) activity; P:steroid metabolic process; P:response to brassinosteroid stimulus	EC:1.1.1.146		III	Apomictically upregulated
370966	pinus taeda anonymous locus 0_18758_02 genomic sequence	381	20	6.42444e-38	0.7485	0	-			III	Apomictically upregulated
349557	methyl-cpg-binding domain protein	698	20	1.18238e-08	0.731	5	C:nucleus; F:DNA binding; F:zinc ion binding; F:cytosine C-5 DNA demethylase activity; F:enzyme binding	-		III	Apomictically upregulated
399397	hypothetical protein VITISV_005743	608	20	2.82947e-21	0.7305	11	P:transport; P:cellular biosynthetic process; F:nucleic acid binding; P:thiamine-containing compound metabolic process; P:DNA metabolic process; F:protein kinase activity; F:metal ion binding; F:ion channel activity; F:nucleotide binding; F:hydrolase activity; C:membrane	-		III	Apomictically upregulated
157798	predicted protein	367	20	2.4791e-22	0.7225	4	P:gibberellic acid mediated signaling pathway; F:molecular_function; P:seed dormancy process; P:biological_process			III	Apomictically upregulated
555506	pentatricopeptide repeat-containing protein mitochondrial-like	537	5	5.48284e-05	0.71	0	-			III	Apomictically upregulated
360599	dna helicase ino80-like	576	20	3.90676e-09	0.709	14	P:gravitropism; P:methylation-dependent chromatin silencing; P:vernalization response; P:cell-cell signaling; P:nuclear-transcribed mRNA catabolic process; F:hydrolase activity, acting on acid anhydrides; P:DNA methylation; P:somatic cell DNA recombination; F:DNA binding; P:production of miRNAs involved in gene silencing by miRNA; P:production of ta-siRNAs involved in RNA interference; F:ATP bind…	-		III	Apomictically upregulated
383226	upf0481 protein at3g47200-like	307	20	8.44214e-15	0.6915	0	-			III	Apomictically upregulated
362546	metal ion binding	503	20	6.83787e-15	0.687	1	F:metal ion binding	-		III	Apomictically upregulated
399090	probable receptor-like protein kinase at1g67000-like	383	20	3.71548e-11	0.6775	3	F:binding; F:protein kinase activity; P:cellular metabolic process	-		III	Apomictically upregulated
416856	exordium like 3	1294	20	5.20316e-91	0.6535	2	C:plant-type cell wall; P:response to karrikin			III	Apomictically upregulated
407555	peroxidase	1877	20	4.13392e-17	0.6405	1	F:oxidoreductase activity	-		III	Apomictically upregulated
345945	probable serine threonine-protein kinase abkc-like	2433	20	4.77539e-167	0.627	4	F:transferase activity, transferring phosphorus-containing groups; F:kinase activity; P:phosphorylation; C:mitochondrion			III	Apomictically upregulated
360024	nascent polypeptide-associated complex subunit alpha-like protein	532	11	1.17798e-07	0.6127	4	F:hydrolase activity; F:calcium-transporting ATPase activity; C:cytosolic ribosome; P:response to salt stress			III	Apomictically upregulated
368259	retrotransposon ty1-copia subclass	345	20	7.34514e-19	0.5925	1	F:binding	-		III	Apomictically upregulated
302811	T4.5	521	1	0.000987524	0.58	0	-			III	Apomictically upregulated
37970	ring fyve phd zinc finger-containing protein	306	13	2.66144e-07	0.5592	6	F:metal ion binding; F:zinc ion binding; P:regulation of transcription, DNA-dependent; C:cellular_component; F:DNA binding; P:biological_process			III	Apomictically upregulated
377362	PREDICTED: uncharacterized protein LOC101305890	390	2	2.50377e-19	0.555	0	-			III	Apomictically upregulated
499953	uncharacterized loc101212789	501	20	1.61159e-22	0.55	2	C:extracellular region; P:pathogenesis			III	Apomictically upregulated
345729	protein	1431	20	8.19245e-28	0.5245	7	P:proteolysis; F:aspartic-type endopeptidase activity; F:RNA binding; F:nucleic acid binding; P:DNA integration; P:RNA-dependent DNA replication; F:RNA-directed DNA polymerase activity			III	Apomictically upregulated
553167	hypothetical protein VITISV_023635	657	20	5.58316e-18	0.5175	2	F:binding; F:catalytic activity	-		III	Apomictically upregulated
33310	non-ltr retroelement reverse transcriptase	416	20	5.79203e-17	0.51	6	F:RNA binding; P:RNA-dependent DNA replication; F:endonuclease activity; F:RNA-directed DNA polymerase activity; F:nucleic acid binding; F:zinc ion binding			III	Apomictically upregulated
497511	uncharacterized loc101212067	810	20	1.80603e-45	0.5035	2	C:extracellular region; P:pathogenesis			III	Apomictically upregulated
407525	hypothetical protein VITISV_025096	2766	20	1.92705e-14	0.451	7	F:RNA binding; P:RNA-dependent DNA replication; F:RNA-directed DNA polymerase activity; P:DNA repair; F:endonuclease activity; C:intracellular; F:DNA binding			III	Apomictically upregulated
406990	epstein-barr virus ebna-1-like protein	1298	20	2.11177e-21	0.4335	7	F:metal ion binding; P:multicellular organismal development; F:zinc ion binding; P:protein ubiquitination; F:ubiquitin-protein ligase activity; P:ubiquitin-dependent protein catabolic process; C:nucleus			III	Apomictically upregulated
11149	---NA---	323	0			0	-			III	Apomictically upregulated
17069	---NA---	382	0			0	-			III	Apomictically upregulated
1932	---NA---	336	0			0	-			III	Apomictically upregulated
216186	---NA---	421	0			0	-			III	Apomictically upregulated
27822	---NA---	308	0			0	-			III	Apomictically upregulated
295847	---NA---	315	0			0	-			III	Apomictically upregulated
348239	---NA---	726	0			0	-			III	Apomictically upregulated
349183	---NA---	748	0			0	-			III	Apomictically upregulated
350109	---NA---	1174	0			0	-			III	Apomictically upregulated
350665	---NA---	504	0			0	-			III	Apomictically upregulated
353032	---NA---	367	0			0	-			III	Apomictically upregulated
353109	---NA---	308	0			0	-			III	Apomictically upregulated
353387	---NA---	709	0			0	-			III	Apomictically upregulated
353873	---NA---	916	0			0	-			III	Apomictically upregulated
354150	---NA---	646	0			0	-			III	Apomictically upregulated
354538	---NA---	594	0			0	-			III	Apomictically upregulated
355314	---NA---	658	0			0	-			III	Apomictically upregulated
356732	---NA---	477	0			0	-			III	Apomictically upregulated
358171	---NA---	408	0			0	-			III	Apomictically upregulated
359445	---NA---	428	0			0	-			III	Apomictically upregulated
359448	---NA---	319	0			0	-			III	Apomictically upregulated
360224	---NA---	593	0			0	-			III	Apomictically upregulated
362388	---NA---	351	0			0	-			III	Apomictically upregulated
363021	---NA---	668	0			0	-			III	Apomictically upregulated
364395	---NA---	380	0			0	-			III	Apomictically upregulated
364595	---NA---	322	0			0	-			III	Apomictically upregulated
366359	---NA---	420	0			0	-			III	Apomictically upregulated
368191	---NA---	346	0			0	-			III	Apomictically upregulated
368515	---NA---	385	0			0	-			III	Apomictically upregulated
369737	---NA---	388	0			0	-			III	Apomictically upregulated
369751	---NA---	500	0			0	-			III	Apomictically upregulated
377125	---NA---	301	0			0	-			III	Apomictically upregulated
378451	---NA---	341	0			0	-			III	Apomictically upregulated
378982	---NA---	503	0			0	-			III	Apomictically upregulated
381120	---NA---	392	0			0	-			III	Apomictically upregulated
383664	---NA---	308	0			0	-			III	Apomictically upregulated
385008	---NA---	336	0			0	-			III	Apomictically upregulated
399275	---NA---	325	0			0	-			III	Apomictically upregulated
399569	---NA---	432	0			0	-			III	Apomictically upregulated
406969	---NA---	419	0			0	-			III	Apomictically upregulated
407033	---NA---	1048	0			0	-			III	Apomictically upregulated
407702	---NA---	930	0			0	-			III	Apomictically upregulated
409308	---NA---	551	0			0	-			III	Apomictically upregulated
409713	---NA---	440	0			0	-			III	Apomictically upregulated
411242	---NA---	732	0			0	-			III	Apomictically upregulated
417080	---NA---	620	0			0	-			III	Apomictically upregulated
417812	---NA---	413	0			0	-			III	Apomictically upregulated
435278	---NA---	441	0			0	-			III	Apomictically upregulated
44790	---NA---	351	0			0	-			III	Apomictically upregulated
484183	---NA---	406	0			0	-			III	Apomictically upregulated
492364	---NA---	508	0			0	-			III	Apomictically upregulated
493433	---NA---	601	0			0	-			III	Apomictically upregulated
493460	---NA---	1028	0			0	-			III	Apomictically upregulated
494878	---NA---	331	0			0	-			III	Apomictically upregulated
494895	---NA---	355	0			0	-			III	Apomictically upregulated
496137	---NA---	301	0			0	-			III	Apomictically upregulated
500087	---NA---	348	0			0	-			III	Apomictically upregulated
503794	---NA---	445	0			0	-			III	Apomictically upregulated
526714	---NA---	304	0			0	-			III	Apomictically upregulated
551958	---NA---	1675	0			0	-			III	Apomictically upregulated
551970	---NA---	756	0			0	-			III	Apomictically upregulated
554843	---NA---	378	0			0	-			III	Apomictically upregulated
555085	---NA---	798	0			0	-			III	Apomictically upregulated
555284	---NA---	421	0			0	-			III	Apomictically upregulated
556984	---NA---	410	0			0	-			III	Apomictically upregulated
560867	---NA---	370	0			0	-			III	Apomictically upregulated
563665	---NA---	390	0			0	-			III	Apomictically upregulated
63996	---NA---	327	0			0	-			III	Apomictically upregulated
7363	---NA---	514	0			0	-			III	Apomictically upregulated
86388	---NA---	339	0			0	-			III	Apomictically upregulated
399159	---NA---	378	0			0				III	Apomictically upregulated
404929	---NA---	1705	0			0				III	Apomictically upregulated
489792	---NA---	1076	0			0				III	Apomictically upregulated
499957	---NA---	332	0			0				III	Apomictically upregulated
507592	---NA---	375	0			0				III	Apomictically upregulated
511532	---NA---	444	0			0				III	Apomictically upregulated
876	---NA---	556	0			0				III	Apomictically upregulated

## Sheet: Dsexstage4seqtable
Seq. Name	Seq. Description	Seq. Length	#Hits	min. eValue	mean Similarity	#GOs	GOs	Enzyme Codes	InterProScan	Stage	Regulation
412420	momilactone a synthase-like	816	20	2.55316e-87	0.8385	5	F:oxidoreductase activity; P:diterpene phytoalexin precursor biosynthetic process pathway; C:plastid; P:oxidation-reduction process; F:nucleotide binding	-		IV	Apomictically upregulated
413477	condensin complex subunit 2-like	622	20	1.02045e-09	0.8065	3	P:mitosis; P:chromosome condensation; P:cell division	-		IV	Apomictically upregulated
500029	udp-glycosyltransferase 85a1	440	20	6.68301e-67	0.7945	2	F:transferase activity, transferring hexosyl groups; P:metabolic process	EC:2.4.1.0		IV	Apomictically upregulated
360599	dna helicase ino80-like	576	20	3.91206e-09	0.709	14	P:gravitropism; P:methylation-dependent chromatin silencing; P:vernalization response; P:cell-cell signaling; P:nuclear-transcribed mRNA catabolic process; F:hydrolase activity, acting on acid anhydrides; P:DNA methylation; P:somatic cell DNA recombination; F:DNA binding; P:production of miRNAs involved in gene silencing by miRNA; P:production of ta-siRNAs involved in RNA interference; F:ATP bind…	-		IV	Apomictically upregulated
399090	probable receptor-like protein kinase at1g67000-like	383	20	3.71548e-11	0.6775	3	F:binding; F:protein kinase activity; P:cellular metabolic process	-		IV	Apomictically upregulated
354701	zinc finger protein	1173	10	2.29228e-06	0.661	5	F:RNA binding; F:nucleic acid binding; P:RNA-dependent DNA replication; F:RNA-directed DNA polymerase activity; F:nucleotide binding			IV	Apomictically upregulated
350344	dna polymerase zeta catalytic	1156	20	3.64262e-66	0.6565	0	-			IV	Apomictically upregulated
351620	ubiquitin carboxyl-terminal	797	20	2.1478e-58	0.62	3	C:plasmodesma; F:hydrolase activity; C:cytosol	-		IV	Apomictically upregulated
368259	retrotransposon ty1-copia subclass	345	20	7.33519e-19	0.5925	1	F:binding	-		IV	Apomictically upregulated
353516	disease resistance rpp13-like protein 1-like	893	20	6.49593e-51	0.5655	5	P:defense response; F:ADP binding; F:hydrolase activity; F:phosphoprotein phosphatase activity; C:cytoplasmic membrane-bounded vesicle			IV	Apomictically upregulated
377362	PREDICTED: uncharacterized protein LOC101305890	390	2	2.50377e-19	0.555	0	-			IV	Apomictically upregulated
399746	transposon en spm sub-class	463	20	4.66557e-20	0.5335	1	C:mitochondrion			IV	Apomictically upregulated
553167	hypothetical protein VITISV_023635	657	20	5.58316e-18	0.5175	2	F:binding; F:catalytic activity	-		IV	Apomictically upregulated
349155	predicted protein	829	20	1.72355e-13	0.502	2	F:molecular_function; P:biological_process			IV	Apomictically upregulated
489193	protein	1885	20	3.82961e-55	0.501	0	-			IV	Apomictically upregulated
493293	f-box kelch-repeat protein at1g57790-like	380	10	2.02736e-05	0.5	0	-			IV	Apomictically upregulated
489339	protein binding	2150	18	8.80572e-10	0.4872	4	P:photoinhibition; F:serine-type endopeptidase activity; C:chloroplast; P:proteolysis	EC:3.4.21.0		IV	Apomictically upregulated
117595	---NA---	323	0			0	-			IV	Apomictically upregulated
1932	---NA---	336	0			0	-			IV	Apomictically upregulated
216186	---NA---	421	0			0	-			IV	Apomictically upregulated
295729	---NA---	336	0			0	-			IV	Apomictically upregulated
295847	---NA---	315	0			0	-			IV	Apomictically upregulated
297501	---NA---	318	0			0	-			IV	Apomictically upregulated
33630	---NA---	436	0			0	-			IV	Apomictically upregulated
346606	---NA---	1848	0			0	-			IV	Apomictically upregulated
349182	---NA---	871	0			0	-			IV	Apomictically upregulated
349225	---NA---	739	0			0	-			IV	Apomictically upregulated
353137	---NA---	694	0			0	-			IV	Apomictically upregulated
353924	---NA---	338	0			0	-			IV	Apomictically upregulated
354538	---NA---	594	0			0	-			IV	Apomictically upregulated
355240	---NA---	616	0			0	-			IV	Apomictically upregulated
356115	---NA---	426	0			0	-			IV	Apomictically upregulated
357942	---NA---	466	0			0	-			IV	Apomictically upregulated
359663	---NA---	434	0			0	-			IV	Apomictically upregulated
359904	---NA---	618	0			0	-			IV	Apomictically upregulated
360969	---NA---	440	0			0	-			IV	Apomictically upregulated
361125	---NA---	309	0			0	-			IV	Apomictically upregulated
362897	---NA---	300	0			0	-			IV	Apomictically upregulated
365451	---NA---	379	0			0	-			IV	Apomictically upregulated
368530	---NA---	395	0			0	-			IV	Apomictically upregulated
375787	---NA---	325	0			0	-			IV	Apomictically upregulated
377125	---NA---	301	0			0	-			IV	Apomictically upregulated
380403	---NA---	508	0			0	-			IV	Apomictically upregulated
385008	---NA---	336	0			0	-			IV	Apomictically upregulated
389131	---NA---	309	0			0	-			IV	Apomictically upregulated
396059	---NA---	349	0			0	-			IV	Apomictically upregulated
399117	---NA---	362	0			0	-			IV	Apomictically upregulated
399141		345								IV	Apomictically upregulated
399159	---NA---	378	0			0	-			IV	Apomictically upregulated
399275	---NA---	325	0			0	-			IV	Apomictically upregulated
407136	---NA---	557	0			0	-			IV	Apomictically upregulated
408092		601								IV	Apomictically upregulated
410831	---NA---	736	0			0	-			IV	Apomictically upregulated
412075	---NA---	360	0			0	-			IV	Apomictically upregulated
417080	---NA---	620	0			0	-			IV	Apomictically upregulated
418319	---NA---	454	0			0	-			IV	Apomictically upregulated
484183	---NA---	406	0			0	-			IV	Apomictically upregulated
489673	---NA---	929	0			0	-			IV	Apomictically upregulated
489943	---NA---	1366	0			0	-			IV	Apomictically upregulated
490501	---NA---	810	0			0	-			IV	Apomictically upregulated
493433	---NA---	601	0			0	-			IV	Apomictically upregulated
494895	---NA---	355	0			0	-			IV	Apomictically upregulated
495117	---NA---	416	0			0	-			IV	Apomictically upregulated
495778	---NA---	756	0			0	-			IV	Apomictically upregulated
496137	---NA---	301	0			0	-			IV	Apomictically upregulated
498353	---NA---	383	0			0	-			IV	Apomictically upregulated
498986	---NA---	559	0			0	-			IV	Apomictically upregulated
500087	---NA---	348	0			0	-			IV	Apomictically upregulated
500632	---NA---	317	0			0	-			IV	Apomictically upregulated
504362	---NA---	347	0			0	-			IV	Apomictically upregulated
508685	---NA---	344	0			0	-			IV	Apomictically upregulated
509869	---NA---	616	0			0	-			IV	Apomictically upregulated
510637	---NA---	367	0			0	-			IV	Apomictically upregulated
511457	---NA---	455	0			0	-			IV	Apomictically upregulated
551958	---NA---	1675	0			0	-			IV	Apomictically upregulated
555065	---NA---	538	0			0	-			IV	Apomictically upregulated
555284	---NA---	421	0			0	-			IV	Apomictically upregulated
555508		382								IV	Apomictically upregulated
555748	---NA---	303	0			0	-			IV	Apomictically upregulated
556824		602								IV	Apomictically upregulated
565483	---NA---	378	0			0	-			IV	Apomictically upregulated
