# Supplementary material for: Chasing the Apomictic Factors in the Ranunculus auricomus Complex: Exploring Gene Expression Patterns in Microdissected Sexual and Apomictic Ovules
Source: Genes (Basel). 2020 Jun 30;11(7):728. doi: 10.3390/genes11070728 (PMC7397075; doi:10.3390/genes11070728)
Supplement: Supplementary file 1 [file genes-11-00728-s001.zip › Table S2. SNPs Contig 368515.xlsx]

## Sheet: Sheet1
Contig ID	Position	apo 1	apo2	carp	cass
368515	148	A	A	C	A
	153	A	A	T	A
	155	G	G	C	G
	159	T	T	C	T
	162	A	A	G	A
	163	G	G	A	G
	169	T	T	A	T
	170	G	G	T,A	G
	175	A	A	C	A
	176	T	T	A	T
	200	G	G	C	G
	203	A	A	G	A
	308	C	C	T	C
	314	T	T	A	T
	316	A	A	T	A
	326	G		A	G
