# Supplementary material for: Chasing the Apomictic Factors in the Ranunculus auricomus Complex: Exploring Gene Expression Patterns in Microdissected Sexual and Apomictic Ovules
Source: Genes (Basel). 2020 Jun 30;11(7):728. doi: 10.3390/genes11070728 (PMC7397075; doi:10.3390/genes11070728)
Supplement: Supplementary file 1 [file genes-11-00728-s001.zip › Table S4A.txt]

ID	6n1	2n1	6n1	2n1	6n1	2n1
101337	4.7561	11.555	4.7314	10.289	4.408	11.448
11149	10.33	3.7504	9.5464	3.7601	10.383	3.899
297501	12.201	6.1738	13.02	6.5258	12.508	5.601
345754	3.262	11.203	4.1053	10.743	3.815	9.6638
348308	3.4474	10.363	3.5437	10.042	3.4603	8.9392
349370	4.0342	10.526	3.6902	11.201	3.65	10.885
350786	4.0059	11.343	4.2452	10.608	4.61	11.448
354538	10.825	3.9467	9.6633	4.0585	11.345	3.4875
354871	4.3647	11.953	4.5327	12.034	4.5209	11.081
355365	3.928	13.148	4.2214	11.835	3.9658	13.816
358086	6.3617	12.629	6.2217	13.028	6.2991	12.539
359742	3.9548	10.755	3.3779	10.589	4.0102	10.742
363021	12.082	5.6513	12.207	5.7757	12.502	5.5674
365123	11.394	4.614	11.887	5.06	11.758	4.6606
366262	11.095	5.6978	11.723	4.3933	11.319	4.8549
366288	11.466	3.568	11.813	3.2123	11.524	4.21
367265	3.3847	10.54	3.6623	11.138	3.3588	10.073
367772	3.863	11.416	5.3492	10.964	4.2727	11.558
367900	10.299	3.8532	11.395	4.5794	10.397	3.9368
368211	4.7406	10.675	4.5632	11.223	5.0645	11.996
370061	4.8729	11.27	5.3131	12.935	4.6537	12.685
371641	5.3907	11.999	6.2822	12.524	5.7856	12.864
372101	3.8875	9.8803	4.0452	11.427	4.0892	11.531
386226	4.7131	12.285	6.1397	12.445	5.4173	12.485
399158	13.462	5.7034	12.461	5.364	12.837	5.3003
399159	11.743	3.718	12.166	3.5645	12.64	3.8962
399275	12.917	4.7958	12.024	5.0803	12.8	3.6888
405215	6.5066	14.048	5.4992	13.307	6.6571	13.352
405690	4.9817	12.227	6.1729	11.96	4.4428	11.912
405743	4.0814	10.577	4.3087	9.7883	3.5785	10.663
407073	4.9869	11.91	4.9211	10.76	3.8779	12.151
407131	4.5325	11.624	4.0922	11.323	4.1678	11.717
407538	4.4551	12.909	4.1892	11.648	3.7083	12.891
408687	5.0807	13.221	5.4567	13.732	4.6693	12.794
408772	3.9316	13.258	4.8733	13.456	4.0949	13.684
408848	10.65	4.2962	11.641	4.0449	10.705	4.5783
409308	10.288	4.3031	11.01	4.5635	10.693	3.8192
410325	5.6831	12.035	5.4312	12.906	6.2864	12.005
410350	4.2838	13.21	5.4284	13.077	4.2548	12.93
410617	3.8512	11.58	4.478	10.295	4.0496	10.745
411537	5.4913	12.6	4.8593	12.707	4.2792	13.049
412215	6.8812	13.543	7.7532	13.828	6.5726	13.618
413039	13.657	5.2692	13.809	7.2836	13.893	5.8156
413118	5.6645	12.934	4.8502	12.248	5.8534	12.706
414542	11.659	3.9682	10.588	4.5298	11.82	4.6978
415159	4.9566	12.055	5.7488	10.833	4.9025	12.128
416304	10.115	3.7468	9.8908	3.5718	10.248	4.068
418129	5.0072	12.779	4.7734	11.865	4.687	12.258
43074	4.425	11.385	4.0648	12.089	4.205	12.003
43261	10.075	3.5858	9.9514	3.7532	11.271	3.8244
438843	3.941	9.4127	3.9454	11.048	3.7043	10.314
447937	3.1729	9.6785	3.6902	9.789	3.5602	10.407
484270	13.749	5.4394	14.14	6.8834	14.187	5.6257
489493	3.4858	12.147	3.5711	11.69	3.3802	10.91
490037	3.5689	11.567	4.4357	10.943	3.4207	11.936
490592	5.3632	11.961	5.9432	11.334	4.7286	11.938
491583	4.9336	11.265	5.5412	12.439	4.7997	12.434
491777	10.929	4.1651	9.9468	4.4553	10.725	4.1253
492073	4.0988	11.448	3.839	12.618	3.7352	12.439
492201	11.64	3.8189	10.003	4.2298	11.334	4.1503
492356	3.482	11.199	3.6918	11.172	3.7182	11.639
496143	3.3867	10.794	3.3471	10.001	4.0139	10.921
496472	3.5635	11.014	3.4382	11.003	4.1414	11.578
496744	5.5654	11.489	5.172	12.1	4.788	11.187
497280	5.7409	13.774	6.3727	13.507	5.6711	13.529
497873	4.2622	13.141	3.9632	13.602	3.4707	13.45
500087	13.467	5.1798	12.558	4.7852	13.525	4.3196
501436	4.4855	11.734	4.8052	12.705	5.246	12.645
505317	4.5293	12.93	3.8517	13.29	5.5437	13.235
507600	4.133	11.328	4.2586	10.095	4.0086	11.771
548747	10.94	4.2309	10.093	4.4867	10.933	4.2558
551493	4.3783	11.377	4.6963	10.977	4.1204	9.9803
552614	5.2962	12.068	4.8845	11.848	4.8957	12.128
556145	4.0704	10.901	3.4214	11.325	3.8174	11.084
556271	4.1416	12.649	4.4991	13.183	3.8517	12.54
556851	3.7593	11.766	4.3004	12.069	3.7035	12.277
557080	5.2483	12.031	5.6694	12.363	4.4322	12.101
67161	10.674	3.9079	11.259	4.0234	11.095	3.9713
