# Supplementary material for: Chasing the Apomictic Factors in the Ranunculus auricomus Complex: Exploring Gene Expression Patterns in Microdissected Sexual and Apomictic Ovules
Source: Genes (Basel). 2020 Jun 30;11(7):728. doi: 10.3390/genes11070728 (PMC7397075; doi:10.3390/genes11070728)
Supplement: Supplementary file 1 [file genes-11-00728-s001.zip › Table S4B.txt]

ID	6n2	2n2	6n2	2n2	6n2	2n2
101337	4.7798	11.628	3.6004	11.376	4.4598	11.758
346902	3.5386	10.867	3.8925	10.193	3.5597	9.3574
347806	3.5849	10.236	3.6728	10.629	4.8667	10.988
348856	3.681	13.042	4.8123	11.887	3.9019	12.229
348968	4.4052	12.449	5.1975	11.799	4.7631	11.853
349370	4.4472	11.104	4.3453	10.554	4.2892	11.341
350118	3.4288	10.249	4.5858	11.013	4.0801	10.45
350786	3.8021	11.084	3.9324	10.882	3.8739	11.081
351954	3.9099	10.078	4.3067	11.394	3.6843	10.388
354871	5.2626	11.495	3.9226	10.962	4.5465	11.58
355365	3.7766	13.191	4.5371	13.525	4.1474	12.257
356273	11.448	3.7257	10.646	4.7	10.932	4.0241
357733	10.431	3.3632	9.6004	3.522	10.782	3.1103
358113	12.101	4.7617	12.45	4.3746	12.205	4.4967
360087	10.092	3.8659	10.488	3.7546	11.579	3.6268
363021	12.567	5.1438	11.985	6.1458	12.207	5.6091
363875	4.5836	10.461	5.2665	11.309	4.4787	10.569
365123	12.073	4.9808	11.511	4.6321	12.218	4.9169
366078	11.213	4.3296	11.925	4.0242	12.752	4.1943
366262	12.253	4.3702	12.18	4.6294	12.13	4.1174
366409	12.274	3.9819	12.467	4.5794	12.466	4.0692
367265	3.3277	9.9861	3.8028	9.3647	3.7013	10.308
367900	10.01	3.3776	10.406	4.337	10.998	3.4494
368515	10.755	4.6321	11.049	3.8147	11.31	4.9123
370061	3.657	11.395	4.8269	12.664	4.7262	12.007
370398	4.5813	11.106	4.5198	11.841	4.1083	11.847
377125	10.438	3.411	9.7546	3.4428	8.9513	3.5258
386226	5.4021	11.845	5.3191	12.439	5.6016	11.967
389131	9.9948	3.4945	9.0497	3.5343	9.7578	3.2258
399158	13.309	6.1167	13.532	4.7682	13.408	6.2024
399159	13.052	3.6572	12.024	3.914	11.68	3.3934
399275	12.879	4.1434	12.272	4.499	12.707	4.3069
404837	3.9062	11.413	5.1501	11.363	3.4666	11.547
405548	5.3957	12.212	5.103	11.139	5.9227	11.581
405690	5.4346	11.678	5.2489	12.39	4.3933	11.51
405743	3.7811	11.024	3.3789	10.377	3.5324	11.097
407131	4.6056	11.479	3.9897	11.312	4.2076	11.686
407278	9.9591	3.7201	9.7286	3.6216	11.03	4.3605
407538	3.5665	12.476	3.9704	12.752	3.4535	11.521
408687	5.0261	13.065	5.4671	13.568	4.6342	13.617
408772	4.1825	12.982	3.9651	13.204	4.7315	12.872
408848	10.731	3.8092	10.819	5.1031	11.574	3.8946
409730	6.3085	12.817	7.0011	13.458	6.9146	12.769
410350	4.4428	13.218	5.0936	13.015	4.9222	13.46
410617	4.7798	10.689	3.8911	10.866	3.6854	10.111
412215	7.6747	13.917	6.0995	13.638	6.1677	13.739
413039	14.175	5.0042	13.412	4.1925	14.135	5.4325
413767	4.8912	11.296	3.8516	11.349	4.7328	11.004
414015	10.625	4.5348	11.292	4.8315	11.333	3.976
414034	4.8429	11.974	5.1453	12.752	4.7067	12.473
414555	4.033	10.475	3.6611	10.474	4.0295	9.245
424479	4.7083	12.236	5.9469	12.473	4.8507	12.503
43261	10.59	3.6882	10.319	4.0719	11.06	3.7136
438843	3.288	9.5322	3.638	10.254	3.5343	10.714
447937	3.5786	9.2675	3.71	10.64	4.0357	9.7323
484270	14.181	5.7521	14.186	6.1405	13.603	5.8079
489493	3.6094	11.543	3.6299	10.619	3.7463	10.323
490037	3.8602	11.514	4.0966	12.37	3.2934	12.117
490083	3.6992	11.823	5.0347	11.767	5.0979	11.776
490592	4.7822	12.088	3.91	12.098	4.2523	11.694
491583	5.0074	11.985	4.6881	11.895	4.1776	10.641
491996	4.5221	10.466	4.8862	11.688	4.251	11.187
492000	4.5288	11.6	5.2091	10.619	4.5611	11.441
492073	3.2105	12.083	4.3149	12.207	4.2155	12.756
492201	11.548	4.3642	11.768	3.7228	10.887	3.9495
493433	13.417	6.9807	13.122	6.3767	13.518	5.6441
494895	10.698	4.8482	11.535	4.6275	12	4.3802
496232	5.2659	13.329	5.6021	13.47	4.4452	12.352
496472	4.1963	11.212	3.4749	10.938	4.3338	11.697
497280	5.5803	13.571	5.5144	13.371	4.7447	13.449
497465	3.4193	10.91	4.1259	10.379	3.3131	11.073
499447	3.7935	10.253	3.98	10.837	3.323	11.064
507592	12.987	4.7365	12.801	5.0306	12.252	5.3416
507600	3.6696	11.668	3.4641	11.54	3.3558	11.502
523507	4.2747	10.5	4.0522	12.088	4.2185	11.488
551547	3.834	11.161	3.9163	10.584	4.8803	11.354
552208	4.1426	11.498	5.2435	11.405	4.2429	11.729
552614	3.7598	12.073	5.003	11.279	4.4444	11.179
555875	3.8695	11.112	4.0643	9.6272	3.9048	10.111
556145	3.6279	11.616	3.9974	11.182	4.8469	11.724
556271	5.3435	12.33	3.6963	12.151	4.9342	12.694
556851	4.0156	11.855	3.3994	12.12	4.2267	11.764
558601	3.7134	10.836	4.2704	12.025	4.6434	11.377
