# Supplementary material for: Chasing the Apomictic Factors in the Ranunculus auricomus Complex: Exploring Gene Expression Patterns in Microdissected Sexual and Apomictic Ovules
Source: Genes (Basel). 2020 Jun 30;11(7):728. doi: 10.3390/genes11070728 (PMC7397075; doi:10.3390/genes11070728)
Supplement: Supplementary file 1 [file genes-11-00728-s001.zip › Table S4C.txt]

ID	6n3	2n3	6n3	2n3	6n3	2n3
101337	4.1482	11.832	3.8857	11.499	4.6655	11.947
11068	4.1559	10.405	3.5379	9.8656	4.0422	10.547
11149	9.8645	3.4985	9.8155	3.7191	9.2747	3.6922
132703	11.201	4.6482	10.866	3.7293	10.179	5.4856
295847	11.926	5.5078	11.335	4.9078	12.413	5.1245
297853	11.863	3.3245	10.379	3.6692	11.396	3.6086
345754	4.5842	9.9376	4.0841	11.012	4.604	9.9744
346902	4.0303	11.681	3.6365	10.975	3.7446	12.224
347147	6.1717	12.453	5.6423	11.32	6.7757	11.968
347415	5.0915	9.2931	3.5774	9.6491	3.5894	9.1791
348066	3.7965	9.8393	3.436	8.188	4.1206	8.9853
348913	4.5221	9.3506	3.7267	9.1982	3.6864	9.3548
349367	5.0021	9.8068	3.9074	9.0114	4.3028	10.27
349370	5.5557	10.759	4.6014	12.053	4.9643	10.741
349387	5.1948	10.767	4.3856	11.446	5.1597	11.116
350118	4.7662	9.7794	4.3825	10.153	4.4008	9.978
350513	13.519	6.7807	13.514	6.7327	13.761	6.9461
350786	5.116	11.753	4.0407	11.841	3.7943	11.673
351308	4.0166	9.2343	4.4482	10.508	4.078	9.5048
352343	4.8265	10.602	4.3491	10.536	4.9786	10.744
352386	3.8147	11.823	3.6803	10.94	3.3951	11.32
353387	11.408	3.9005	9.8636	4.1249	11.009	4.2032
353918	4.5675	11.237	4.541	10.146	3.9327	11.527
354871	4.8165	12.315	4.0716	11.038	4.5813	11.684
355326	5.039	10.319	4.8634	9.4607	4.0463	10.493
355365	4.2475	13.285	4.509	12.77	3.6713	14.015
356908	11.86	3.4344	11.741	4.4177	11.835	3.9874
359445	10.14	4.5994	9.5878	3.9011	9.4977	4.202
359742	4.5505	10.868	4.7416	10.643	3.6491	10.694
360024	13.313	4.712	12.361	5.1406	12.85	5.0226
360087	8.5892	4.1015	10.409	3.9977	9.8398	3.7601
360599	10.257	4.7564	9.9829	4.3778	10.2	3.972
362713	5.4891	10.031	4.2906	10.336	4.9632	10.64
363021	12.241	4.9319	12.083	5.0649	11.618	4.0536
364185	11.315	5.2509	11.421	5.5883	11.988	5.7066
365123	11.241	5.2611	10.918	4.4306	11.689	3.9937
366128	5.5235	10.351	4.9803	10.411	5.8134	10.588
366288	12.055	3.7088	11.383	3.7258	10.908	3.2243
366359	10.748	4.6217	10.514	4.9269	10.976	4.0939
366582	9.9623	4.6652	11.271	5.0161	11.41	4.3136
367265	3.3061	11.158	3.7273	10.408	2.9999	10.883
367772	4.0784	10.973	4.1398	11.2	4.2395	11.295
367900	9.4461	3.4246	10.59	3.487	10.558	3.8179
368023	12.238	5.9519	10.802	5.2059	11.362	5.2205
368515	10.36	4.2219	11.005	4.3839	11.198	4.8758
370061	4.9912	11.625	5.5207	11.77	4.1415	10.995
370398	6.0629	11.249	6.2383	11.954	6.5482	10.941
371307	3.8069	11.885	4.9266	10.715	3.7759	11.795
371641	6.7196	12.013	6.214	11.121	6.2011	11.099
371874	8.7118	13.972	8.3806	13.111	7.1212	13.913
372318	3.319	9.3985	3.7221	9.4468	4.8688	9.5401
377125	9.3829	3.6394	9.8184	3.9595	10.267	3.9666
377362	10.977	5.6288	11.48	5.1748	11.599	4.2778
38891	3.8575	8.7231	3.7846	9.1575	3.4159	8.675
390569	3.7346	10.118	3.5341	9.4951	3.6646	10.352
391392	4.0246	9.708	3.7676	10.005	3.8421	9.1184
399090	10.865	4.9524	10.58	4.8465	11.233	4.4559
399123	12.007	4.2453	10.722	4.3565	11.874	4.3754
399158	12.442	5.5962	12.588	5.7288	12.907	4.8427
399159	11.971	3.1644	12.047	3.3261	12.509	4.0644
39924	4.561	10.617	4.3517	9.8526	4.4673	11.009
400472	10.982	4.5608	10.693	4.1237	10.969	3.3945
405371	3.5682	10.968	4.186	10.561	3.9474	11.447
405436	5.3204	12.344	5.7552	11.203	5.6183	11.641
405690	5.1908	11.735	5.1543	11.384	5.1938	11.753
405743	4.4328	11.313	3.9558	10.541	3.6907	11.172
405793	4.5462	10.159	4.2501	9.9647	3.828	10.622
407073	5.3456	11.009	4.7174	10.444	5.8453	10.183
407131	5.9054	11.725	4.2546	11.99	4.261	11.715
407538	4.7236	12.219	4.1064	11.548	3.4811	11.867
407555	9.8128	3.9594	9.7961	3.452	10.621	4.0868
408687	7.4726	13.177	5.5097	13.596	5.7035	13.358
408772	4.7444	13.645	4.2965	13.363	4.7429	13.001
409308	11.365	5.145	11.29	4.3308	11.123	4.3543
409672	4.3786	10.554	4.2888	9.6241	4.4956	10.234
409730	8.2946	13.543	7.2954	13.267	8.7997	13.184
410350	5.7951	13.102	5.7614	13.264	6.0687	13.298
410617	4.9193	11.045	3.4721	10.231	3.8191	11.246
411537	5.97	13.021	4.7205	11.381	5.0522	12.878
412661	5.49	11.087	4.216	11.179	5.2724	11.434
412853	10.62	5.6131	10.987	5.7484	11.266	5.2862
413058	5.952	10.941	5.0736	10.481	6.5041	10.859
413670	3.4545	9.5887	3.6789	9.2455	3.8997	9.4583
414034	6.0843	11.454	4.8113	11.817	5.0194	11.655
414199	4.3165	9.8726	3.8341	9.0744	3.7624	9.1983
414397	4.2163	10.537	3.8083	9.6447	3.6403	10.402
415159	5.8867	11.817	4.642	10.515	4.7022	11.858
416257	3.8519	10.49	3.526	10.828	3.9953	10.301
417794	9.1442	3.7802	10.103	4.006	10.166	4.0608
418129	5.6092	12.59	5.0523	11.417	5.6216	12.316
43074	6.0502	11.254	4.1184	11.999	4.7971	10.9
438843	3.5535	9.4579	3.2915	10.045	4.3743	9.6887
484270	14.165	6.6976	14.153	6.1577	14.394	6.2127
489493	3.9568	11.89	3.3546	11.394	4.6009	11.947
489575	5.106	11.384	5.1993	12.07	4.3994	11.698
490037	3.8012	11.626	3.5829	12.512	4.7667	11.965
490083	5.3601	12.091	5.6182	11.615	4.7644	11.67
491693	6.3423	11.468	5.7134	11.25	5.7838	11.163
492073	4.0712	13.62	4.4075	12.574	3.7157	12.95
492356	3.9351	11.188	4.2041	11.472	5.8945	11.231
492361	4.2014	10.563	4.5653	9.718	4.2935	9.7606
492364	10.602	3.5082	9.7532	4.3891	9.8622	3.6123
493073	3.7523	10.846	4.4108	11.233	3.9361	10.682
496143	3.4073	11.186	3.6461	10.455	4.0689	11.093
496232	4.6499	13.553	6.0394	13.165	5.4248	13.7
497143	6.2209	11.325	5.1057	11.314	4.069	11.213
497280	6.8812	13.88	5.8915	13.218	5.8146	13.526
497465	5.606	10.733	4.3793	11.113	4.249	10.836
497873	4.9534	14.086	3.7813	14.063	5.4627	13.986
497978	3.6644	11.908	3.5784	11.52	3.3073	11.708
498729	4.7624	9.5748	4.2016	9.6741	4.0787	9.187
499086	4.2708	10.725	4.6887	11.847	3.6107	10.525
500087	13.136	4.8509	12.9	3.9588	12.818	5.5335
501436	5.3442	11.098	6.4928	12.034	4.8538	11.079
503241	5.9885	11.044	4.5653	10.06	5.1709	10.59
505317	4.1763	13.376	4.0653	12.852	4.5025	12.954
507192	5.7417	10.466	4.1509	10.467	5.3367	10.649
507592	12.187	4.6195	13.229	5.3945	13.431	3.9138
507600	4.2292	11.071	4.1828	11.334	4.6467	11.753
525231	4.5071	9.4444	4.6439	10.021	4.0426	9.7418
551547	5.8323	10.724	4.1331	11.316	4.2706	11.064
551725	5.7765	11.425	6.1445	10.581	6.3913	11.602
552238	3.7519	9.383	3.6502	9.7122	4.321	9.5006
552298	3.6018	11.559	3.2432	11.471	3.9874	11.947
552614	6.6073	11.691	5.5351	11.151	5.6617	11.749
553167	10.601	4.8192	9.9515	4.9519	10.617	4.0128
555276	4.1248	10.479	4.9618	9.4116	4.3322	10.372
555769	10.389	4.6367	9.7207	4.9562	10.128	4.6217
556145	5.2332	11.156	4.0684	10.776	3.895	10.693
556271	5.1514	12.757	4.6258	12.98	3.8274	12.739
556851	3.6337	12.396	3.7849	12.306	5.7889	12.112
557125	4.302	11.218	5.4918	11.262	5.0414	11.395
558906	5.3319	11.697	6.552	12.16	6.6485	11.751
