# Supplementary material for: Chasing the Apomictic Factors in the Ranunculus auricomus Complex: Exploring Gene Expression Patterns in Microdissected Sexual and Apomictic Ovules
Source: Genes (Basel). 2020 Jun 30;11(7):728. doi: 10.3390/genes11070728 (PMC7397075; doi:10.3390/genes11070728)
Supplement: Supplementary file 1 [file genes-11-00728-s001.zip › Table S4D.txt]

ID	6n4	2n4	6n4	2n4	6n4	2n4
399159	12.729	3.5795	12.193	4.4262	12.602	3.2422
405215	5.98	13.507	5.0782	13.365	6.2813	12.986
43261	11.381	3.7196	10.46	3.6272	11.155	3.4334
493830	12.138	5.4463	12.024	4.3992	11.882	4.6272
496143	3.8797	11.032	3.7736	10.876	3.4982	10.526
497873	4.3186	13.76	4.863	13.571	4.0322	13.73
