# Supplementary material for: Chasing the Apomictic Factors in the Ranunculus auricomus Complex: Exploring Gene Expression Patterns in Microdissected Sexual and Apomictic Ovules
Source: Genes (Basel). 2020 Jun 30;11(7):728. doi: 10.3390/genes11070728 (PMC7397075; doi:10.3390/genes11070728)
Supplement: Supplementary file 1 [file genes-11-00728-s001.zip › Table S5. Blast2go p1p2hyb effect.xlsx]

## Sheet: effectsandannotation_apo
Blast2Go result for downregulated genes in apomictics compare tu sexuals
var	Seq..Description	Seq..Length	Hits	min..eValue	mean.Similarity	GOs	GOs.1	grp	Stage
551493	1455200 acypi000065	1436	20	7.17e-13	0.4655	10	P:proteolysis involved in cellular protein catabolic process; F:endopeptidase activity; F:hydrolase activity; C:nucleus; C:cytoplasm; F:threonine-type endopeptidase activity; C:proteasome core complex; C:proteasome complex; F:peptidase activity; P:proteolysis	P1.effect	I
552238	1835399 os07g0613900	625	20	1.6e-23	0.491	2	F:binding; P:metabolic process	P1.effect	III
414015	3297496 protein	333	2	7.29e-05	0.68	0	-	H.effect	II
350118	5310787 ccp	1220	20	7.21e-93	0.712	1	F:metal ion binding	H.effect	III
490083	60s ribosomal protein l31	757	20	9.15e-15	0.966	6	F:structural constituent of ribosome; C:plasma membrane; C:cell wall; C:cytosolic large ribosomal subunit; C:chloroplast; P:translation	Ploidy.effect	III
366078	argonaute family protein isoform partial	470	20	1.61e-63	0.8445	2	P:translational initiation; F:translation initiation factor activity	H.effect	II
349370	cell wall vacuolar inhibitor of fructosidase 2-like	785	20	6.94e-41	0.7505	5	F:pectinesterase activity; P:response to karrikin; C:extracellular region; P:negative regulation of catalytic activity; F:pectinesterase inhibitor activity	P1.effect	I
497873	embryo sac development arrest	1074	6	1.45e-13	0.4683	2	P:megagametogenesis; F:molecular_function	H.effect	I
557080	en spm-like transposon protein	449	20	7.85e-14	0.615	0	-	Ploidy.effect	I
497465	en spm-like transposon protein	562	16	1.54e-06	0.5588	2	P:proteolysis; F:cysteine-type peptidase activity	Ploidy.effect	III
551725	eukaryotic translation initiation factor 3 subunit c-like	2008	20	4.16e-79	0.586	2	P:translation; C:cytoplasmic part	H.effect	III
372318	eukaryotic translation initiation factor 3 subunit c-like	353	20	1.43e-27	0.707	6	F:translation initiation factor activity; P:translational initiation; C:cytosol; C:translation preinitiation complex; F:protein binding; C:nucleus	Ploidy.effect	III
353918	f-box kelch-repeat protein at1g57790-like	582	20	1.18e-14	0.474	0	-	Ploidy.effect	III
416257	f-box protein	331	12	2.5e-06	0.525	0	-	P1.effect	III
349367	f-box protein skip19-like	1135	20	6.31e-36	0.518	0	-	Ploidy.effect	III
408848	flotillin-like protein	982	20	1.43e-11	0.6955	3	C:apical plasma membrane; P:root development; P:induction of tumor, nodule, or growth in other organism involved in symbiotic interaction	H.effect	II
413670	gdsl esterase lipase at5g45960-like	1007	20	3.31e-78	0.6685	1	F:hydrolase activity, acting on ester bonds	P1.effect	III
497978	hypothetical protein POPTR_0004s23230g	398	20	2.91e-16	0.4915	2	P:proteolysis; F:cysteine-type peptidase activity	Ploidy.effect	III
489575	hypothetical protein VITISV_012940	1387	20	4.54e-58	0.4935	2	F:organic cyclic compound binding; F:heterocyclic compound binding	P1.effect	III
358086	myosin-j heavy chain-like	619	11	7.05e-09	0.7318	5	C:cytoplasm; F:actin binding; C:myosin complex; F:ATP binding; F:motor activity	P1.effect	I
555276	myotubularin-related protein 2-like	1041	20	9.72e-26	0.6085	4	F:phosphatase activity; P:dephosphorylation; P:peptidyl-tyrosine dephosphorylation; F:protein tyrosine phosphatase activity	P1.effect	III
492201	peroxidase 44-like	1258	20	1.88e-55	0.7325	6	C:cell wall; P:trichoblast differentiation; F:binding; P:transition metal ion transport; F:oxidoreductase activity; P:response to stress	Ploidy.effect	II
345754	polyadenylate-binding protein 2-like	815	20	9.75e-14	0.7125	1	F:nucleic acid binding	H.effect	I
558906	PREDICTED: uncharacterized protein LOC100243721	342	20	3.07e-17	0.8825	0	-	H.effect	III
367265	PREDICTED: uncharacterized protein LOC101305583	492	1	0.000338	0.42	0	-	P1.effect	I
497280	PREDICTED: uncharacterized protein LOC101305890	726	1	4.25e-15	0.45	0	-	Ploidy.effect	I
496232	PREDICTED: uncharacterized protein LOC101305890	1049	2	8.1e-30	0.455	0	-	Ploidy.effect	III
413118	protease do-like 14	1724	20	1.81e-73	0.525	4	P:metabolic process; F:catalytic activity; P:proteolysis; F:peptidase activity	P1.effect	I
489493	proteasome subunit beta type-5 precursor	1473	20	1.39e-15	0.533	13	F:molecular_function; P:biological_process; C:cellular_component; P:proteolysis involved in cellular protein catabolic process; F:endopeptidase activity; F:hydrolase activity; C:nucleus; C:cytoplasm; F:threonine-type endopeptidase activity; C:proteasome core complex; C:proteasome complex; F:peptidase activity; P:proteolysis	P1.effect	I
493073	protein gamete expressed 2-like	321	20	3.28e-32	0.7045	1	P:pollen sperm cell differentiation	H.effect	III
359742	retroelement pol polyprotein	389	20	1.91e-26	0.658	3	F:nucleic acid binding; P:DNA integration; F:zinc ion binding	Ploidy.effect	I
412661	retrotransposon expressed	413	20	5.39e-26	0.595	3	P:DNA metabolic process; F:nucleic acid binding; F:catalytic activity	Ploidy.effect	III
507600	retrotransposon unclassified	733	10	1.3e-08	0.694	3	P:DNA metabolic process; F:nucleic acid binding; F:catalytic activity	P1.effect	I
39924	retrotransposon unclassified	405	20	3.04e-25	0.543	8	F:RNA binding; F:nucleic acid binding; P:DNA integration; P:RNA-dependent DNA replication; F:RNA-directed DNA polymerase activity; P:proteolysis; F:aspartic-type endopeptidase activity; C:nucleus	Ploidy.effect	III
362713	retrotransposon unclassified	318	20	2.83e-27	0.6865	5	F:transferase activity, transferring phosphorus-containing groups; P:primary metabolic process; F:nucleic acid binding; P:cellular macromolecule metabolic process; C:plastid	Ploidy.effect	III
347415	ribonuclease h protein at1g65750-like	1307	20	1.04e-58	0.5035	8	F:RNA binding; P:RNA-dependent DNA replication; F:RNA-directed DNA polymerase activity; F:unfolded protein binding; F:ATP binding; P:response to stress; P:protein folding; F:hydrolase activity	H.effect	III
38891	ribonuclease h protein at1g65750-like	433	20	2.08e-12	0.511	2	F:nucleic acid binding; F:ribonuclease H activity	P1.effect	III
371874	ribonuclease h protein at1g65750-like	445	20	2.04e-10	0.4755	6	F:RNA binding; F:nucleic acid binding; P:RNA-dependent DNA replication; F:ribonuclease H activity; F:RNA-directed DNA polymerase activity; F:zinc ion binding	P1.effect	III
352343	ribonuclease h protein at1g65750-like	1546	20	1.22e-07	0.5815	6	P:organic substance metabolic process; C:ribosome; F:binding; F:oxidoreductase activity; P:cellular metabolic process; P:response to stress	Ploidy.effect	III
552614	serine threonine kinase ire1	1726	13	2.63e-10	0.4369	7	P:single-organism cellular process; P:cellular macromolecule metabolic process; P:positive regulation of biological process; P:response to topologically incorrect protein; P:primary metabolic process; P:regulation of cellular process; F:catalytic activity	Ploidy.effect	I
367900	serine threonine-protein phosphatase 7 long form homolog	673	20	7.79e-28	0.4985	3	F:molecular_function; P:biological_process; C:nucleus	H.effect	II
405690	tnp2-like transposon protein	3564	20	0	0.5555	2	P:proteolysis; F:cysteine-type peptidase activity	H.effect	I
405436	uncharacterized aarf domain-containing protein kinase chloroplastic-like	1502	20	3.2e-24	0.5885	1	C:plastid	P1.effect	III
414199	uncharacterized aarf domain-containing protein kinase chloroplastic-like	852	20	1.43e-30	0.8655	7	P:protein phosphorylation; F:protein kinase activity; C:mitochondrion; P:response to photooxidative stress; P:chlorophyll catabolic process; F:ATP binding; C:plastoglobule	Ploidy.effect	III
367772	uncharacterized mitochondrial protein g00810-like	397	20	1.32e-39	0.7015	2	P:metabolic process; F:binding	Ploidy.effect	I
505317	uncharacterized mitochondrial protein g00810-like	319	20	1.08e-41	0.758	3	F:nucleic acid binding; F:zinc ion binding; P:DNA integration	Ploidy.effect	I
410617	uncharacterized partial	1224	4	1.4e-07	0.6525	0	-	Ploidy.effect	I
386226	unconventional myosin	375	20	1.56e-06	0.834	14	F:RNA binding; F:Rab GTPase binding; P:root hair elongation; P:RNA-dependent DNA replication; C:peroxisome; P:peroxisome localization; C:myosin complex; F:RNA-directed DNA polymerase activity; F:ATP binding; F:GTP-dependent protein binding; F:motor activity; F:actin binding; P:mitochondrion localization; P:Golgi localization	Ploidy.effect	I
409672	vesicle-associated protein 4-2-like	958	20	2.7e-52	0.914	7	P:response to gibberellin stimulus; P:protein targeting to vacuole; P:regulation of protein localization; P:N-terminal protein myristoylation; F:structural molecule activity; C:nucleus; C:plasma membrane	H.effect	III
418129	NA	NA	NA	NA	NA	NA	NA	H.effect	I
496143	NA	NA	NA	NA	NA	NA	NA	H.effect	I
43074	NA	NA	NA	NA	NA	NA	NA	P1.effect	I
101337	NA	NA	NA	NA	NA	NA	NA	P1.effect	I
350786	NA	NA	NA	NA	NA	NA	NA	P1.effect	I
354871	NA	NA	NA	NA	NA	NA	NA	P1.effect	I
355365	NA	NA	NA	NA	NA	NA	NA	P1.effect	I
372101	NA	NA	NA	NA	NA	NA	NA	P1.effect	I
405743	NA	NA	NA	NA	NA	NA	NA	P1.effect	I
407073	NA	NA	NA	NA	NA	NA	NA	P1.effect	I
407131	NA	NA	NA	NA	NA	NA	NA	P1.effect	I
407538	NA	NA	NA	NA	NA	NA	NA	P1.effect	I
412215	NA	NA	NA	NA	NA	NA	NA	P1.effect	I
415159	NA	NA	NA	NA	NA	NA	NA	P1.effect	I
438843	NA	NA	NA	NA	NA	NA	NA	P1.effect	I
447937	NA	NA	NA	NA	NA	NA	NA	P1.effect	I
490037	NA	NA	NA	NA	NA	NA	NA	P1.effect	I
490592	NA	NA	NA	NA	NA	NA	NA	P1.effect	I
492073	NA	NA	NA	NA	NA	NA	NA	P1.effect	I
492356	NA	NA	NA	NA	NA	NA	NA	P1.effect	I
556145	NA	NA	NA	NA	NA	NA	NA	P1.effect	I
556271	NA	NA	NA	NA	NA	NA	NA	P1.effect	I
348308	NA	NA	NA	NA	NA	NA	NA	Ploidy.effect	I
368211	NA	NA	NA	NA	NA	NA	NA	Ploidy.effect	I
370061	NA	NA	NA	NA	NA	NA	NA	Ploidy.effect	I
371641	NA	NA	NA	NA	NA	NA	NA	Ploidy.effect	I
405215	NA	NA	NA	NA	NA	NA	NA	Ploidy.effect	I
408687	NA	NA	NA	NA	NA	NA	NA	Ploidy.effect	I
408772	NA	NA	NA	NA	NA	NA	NA	Ploidy.effect	I
410325	NA	NA	NA	NA	NA	NA	NA	Ploidy.effect	I
410350	NA	NA	NA	NA	NA	NA	NA	Ploidy.effect	I
411537	NA	NA	NA	NA	NA	NA	NA	Ploidy.effect	I
491583	NA	NA	NA	NA	NA	NA	NA	Ploidy.effect	I
496472	NA	NA	NA	NA	NA	NA	NA	Ploidy.effect	I
496744	NA	NA	NA	NA	NA	NA	NA	Ploidy.effect	I
501436	NA	NA	NA	NA	NA	NA	NA	Ploidy.effect	I
556851	NA	NA	NA	NA	NA	NA	NA	Ploidy.effect	I
356273	NA	NA	NA	NA	NA	NA	NA	H.effect	II
357733	NA	NA	NA	NA	NA	NA	NA	H.effect	II
358113	NA	NA	NA	NA	NA	NA	NA	H.effect	II
363021	NA	NA	NA	NA	NA	NA	NA	H.effect	II
365123	NA	NA	NA	NA	NA	NA	NA	H.effect	II
366409	NA	NA	NA	NA	NA	NA	NA	H.effect	II
368515	NA	NA	NA	NA	NA	NA	NA	H.effect	II
399158	NA	NA	NA	NA	NA	NA	NA	H.effect	II
407278	NA	NA	NA	NA	NA	NA	NA	H.effect	II
413039	NA	NA	NA	NA	NA	NA	NA	H.effect	II
484270	NA	NA	NA	NA	NA	NA	NA	H.effect	II
43261	NA	NA	NA	NA	NA	NA	NA	P1.effect	II
360087	NA	NA	NA	NA	NA	NA	NA	P1.effect	II
366262	NA	NA	NA	NA	NA	NA	NA	P1.effect	II
377125	NA	NA	NA	NA	NA	NA	NA	P1.effect	II
389131	NA	NA	NA	NA	NA	NA	NA	P1.effect	II
399159	NA	NA	NA	NA	NA	NA	NA	P1.effect	II
399275	NA	NA	NA	NA	NA	NA	NA	P1.effect	II
493433	NA	NA	NA	NA	NA	NA	NA	P1.effect	II
494895	NA	NA	NA	NA	NA	NA	NA	P1.effect	II
507592	NA	NA	NA	NA	NA	NA	NA	P1.effect	II
347147	NA	NA	NA	NA	NA	NA	NA	H.effect	III
370398	NA	NA	NA	NA	NA	NA	NA	H.effect	III
391392	NA	NA	NA	NA	NA	NA	NA	H.effect	III
414397	NA	NA	NA	NA	NA	NA	NA	H.effect	III
346902	NA	NA	NA	NA	NA	NA	NA	P1.effect	III
348913	NA	NA	NA	NA	NA	NA	NA	P1.effect	III
349387	NA	NA	NA	NA	NA	NA	NA	P1.effect	III
351308	NA	NA	NA	NA	NA	NA	NA	P1.effect	III
405371	NA	NA	NA	NA	NA	NA	NA	P1.effect	III
413058	NA	NA	NA	NA	NA	NA	NA	P1.effect	III
414034	NA	NA	NA	NA	NA	NA	NA	P1.effect	III
492361	NA	NA	NA	NA	NA	NA	NA	P1.effect	III
497143	NA	NA	NA	NA	NA	NA	NA	P1.effect	III
499086	NA	NA	NA	NA	NA	NA	NA	P1.effect	III
503241	NA	NA	NA	NA	NA	NA	NA	P1.effect	III
507192	NA	NA	NA	NA	NA	NA	NA	P1.effect	III
551547	NA	NA	NA	NA	NA	NA	NA	P1.effect	III
552298	NA	NA	NA	NA	NA	NA	NA	P1.effect	III
557125	NA	NA	NA	NA	NA	NA	NA	P1.effect	III
11068	NA	NA	NA	NA	NA	NA	NA	Ploidy.effect	III
348066	NA	NA	NA	NA	NA	NA	NA	Ploidy.effect	III
352386	NA	NA	NA	NA	NA	NA	NA	Ploidy.effect	III
355326	NA	NA	NA	NA	NA	NA	NA	Ploidy.effect	III
366128	NA	NA	NA	NA	NA	NA	NA	Ploidy.effect	III
371307	NA	NA	NA	NA	NA	NA	NA	Ploidy.effect	III
390569	NA	NA	NA	NA	NA	NA	NA	Ploidy.effect	III
405793	NA	NA	NA	NA	NA	NA	NA	Ploidy.effect	III
409730	NA	NA	NA	NA	NA	NA	NA	Ploidy.effect	III
491693	NA	NA	NA	NA	NA	NA	NA	Ploidy.effect	III
498729	NA	NA	NA	NA	NA	NA	NA	Ploidy.effect	III
525231	NA	NA	NA	NA	NA	NA	NA	Ploidy.effect	III
493830	NA	NA	NA	NA	NA	NA	NA	H.effect	IV
	91

## Sheet: effectsandannotation_sex
Blast2Go result for upregulated genes in apomictics compare tu sexuals
var	Seq..Description	Seq..Length	Hits	min..eValue	mean.Similarity	GOs	GOs.1	grp	Stage
413767	1110748 at2g14530	497	20	6.8e-51	0.865	2	C:chloroplast; C:Golgi apparatus	H.effect	II
414542	1833194 os03g0257000	426	20	1.1e-64	0.8855	1	C:nucleus	H.effect	I
405548	19988529 dna-dependent atpase snf2h	1250	20	3.35e-06	0.849	8	P:embryo sac development; F:helicase activity; F:DNA binding; P:cell growth; P:ATP-dependent chromatin remodeling; F:ATP binding; C:nucleus; F:nucleosome binding	H.effect	II
350118	5310787 ccp	1220	20	7.21e-93	0.712	1	F:metal ion binding	H.effect	II
490083	60s ribosomal protein l31	757	20	9.15e-15	0.966	6	F:structural constituent of ribosome; C:plasma membrane; C:cell wall; C:cytosolic large ribosomal subunit; C:chloroplast; P:translation	P2.effect	II
404837	60s ribosomal protein l3-like	3027	20	7.12e-11	0.7055	4	P:primary metabolic process; P:macromolecule metabolic process; C:ribonucleoprotein complex; P:cellular metabolic process	P2.effect	II
360024	6812847 klth0d17842p	532	12	1.37e-07	0.6133	4	F:hydrolase activity; F:calcium-transporting ATPase activity; C:cytosolic ribosome; P:response to salt stress	Ploidy.effect	III
407555	878199 peroxidase	1877	20	4.15e-21	0.647	1	F:oxidoreductase activity	Ploidy.effect	III
350513	alternative oxidase	970	20	7.92e-114	0.93	10	F:metal ion binding; P:cellular respiration; P:response to cold; C:mitochondrial inner membrane; C:respiratory chain; F:protein binding; F:alternative oxidase activity; C:integral to membrane; P:mitochondria-nucleus signaling pathway; P:electron transport chain	Ploidy.effect	III
366582	atpase plasma membrane-type-like	1087	20	3.06e-113	0.833	14	F:cation-transporting ATPase activity; P:vacuole organization; P:proanthocyanidin biosynthetic process; C:integral to membrane; C:chloroplast; P:vacuolar acidification; F:metal ion binding; P:ATP biosynthetic process; P:cation transport; C:plasmodesma; P:ATP catabolic process; C:plasma membrane; F:ATPase activity, coupled to transmembrane movement of ions, phosphorylative mechanism; F:ATP binding	H.effect	III
349370	cell wall vacuolar inhibitor of fructosidase 2-like	785	20	6.94e-41	0.7505	5	F:pectinesterase activity; P:response to karrikin; C:extracellular region; P:negative regulation of catalytic activity; F:pectinesterase inhibitor activity	P2.effect	II
360599	dna helicase ino80-like	576	20	4.54e-09	0.71	15	P:gravitropism; P:methylation-dependent chromatin silencing; P:vernalization response; P:cell-cell signaling; P:nuclear-transcribed mRNA catabolic process; F:hydrolase activity, acting on acid anhydrides; P:DNA methylation; P:somatic cell DNA recombination; F:DNA binding; P:production of miRNAs involved in gene silencing by miRNA; P:production of ta-siRNAs involved in RNA interference; F:ATP bind…	Ploidy.effect	III
497873	embryo sac development arrest	1074	6	1.45e-13	0.4683	2	P:megagametogenesis; F:molecular_function	H.effect	IV
497465	en spm-like transposon protein	562	16	1.54e-06	0.5588	2	P:proteolysis; F:cysteine-type peptidase activity	H.effect	II
408848	flotillin-like protein	982	20	1.43e-11	0.6955	3	C:apical plasma membrane; P:root development; P:induction of tumor, nodule, or growth in other organism involved in symbiotic interaction	H.effect	I
416304	histidine-containing phosphotransfer protein 1 isoform 1	1098	20	2.51e-50	0.8285	16	P:phosphorelay signal transduction system; P:regulation of seed germination; F:histidine phosphotransfer kinase activity; P:regulation of shoot system development; P:oxidation-reduction process; P:cell growth; P:embryo sac development; P:regulation of cytokinin mediated signaling pathway; P:transition metal ion transport; P:regulation of anthocyanin metabolic process; P:cell division; F:protein h…	Ploidy.effect	I
553167	hypothetical protein VITISV_023635	657	20	6.48e-18	0.517	3	F:heterocyclic compound binding; F:organic cyclic compound binding; F:catalytic activity	Ploidy.effect	III
492201	peroxidase 44-like	1258	20	1.88e-55	0.7325	6	C:cell wall; P:trichoblast differentiation; F:binding; P:transition metal ion transport; F:oxidoreductase activity; P:response to stress	Ploidy.effect	I
367265	PREDICTED: uncharacterized protein LOC101305583	492	1	0.000338	0.42	0	-	P2.effect	II
496232	PREDICTED: uncharacterized protein LOC101305890	1049	2	8.1e-30	0.455	0	-	H.effect	II
497280	PREDICTED: uncharacterized protein LOC101305890	726	1	4.25e-15	0.45	0	-	H.effect	II
377362	PREDICTED: uncharacterized protein LOC101305890	390	2	2.9e-19	0.555	0	-	P2.effect	III
399090	probable receptor-like protein kinase at1g67000-like	383	20	4.31e-11	0.688	3	P:phosphorylation; F:protein kinase activity; F:nucleotide binding	P2.effect	III
489493	proteasome subunit beta type-5 precursor	1473	20	1.39e-15	0.533	13	F:molecular_function; P:biological_process; C:cellular_component; P:proteolysis involved in cellular protein catabolic process; F:endopeptidase activity; F:hydrolase activity; C:nucleus; C:cytoplasm; F:threonine-type endopeptidase activity; C:proteasome core complex; C:proteasome complex; F:peptidase activity; P:proteolysis	P2.effect	II
424479	protein disulfide-isomerase-like	577	20	5.87e-09	0.838	18	P:glycerol ether metabolic process; P:seed development; P:response to endoplasmic reticulum stress; P:response to salt stress; C:lytic vacuole within protein storage vacuole; P:cell redox homeostasis; F:electron carrier activity; C:plant-type cell wall; C:thylakoid; P:regulation of programmed cell death; F:isomerase activity; P:response to zinc ion; C:chloroplast; P:response to cadmium ion; C:end…	P2.effect	II
507600	retrotransposon unclassified	733	10	1.3e-08	0.694	3	P:DNA metabolic process; F:nucleic acid binding; F:catalytic activity	P2.effect	II
552614	serine threonine kinase ire1	1726	13	2.63e-10	0.4369	7	P:single-organism cellular process; P:cellular macromolecule metabolic process; P:positive regulation of biological process; P:response to topologically incorrect protein; P:primary metabolic process; P:regulation of cellular process; F:catalytic activity	H.effect	II
367900	serine threonine-protein phosphatase 7 long form homolog	673	20	7.79e-28	0.4985	3	F:molecular_function; P:biological_process; C:nucleus	Ploidy.effect	I
417794	sgt1	458	20	7.87e-19	0.74	7	P:defense response to bacterium; P:hormone-mediated signaling pathway; F:protein binding; P:protein catabolic process; C:cytoplasm; P:defense response to fungus; C:nucleus	Ploidy.effect	III
405690	tnp2-like transposon protein	3564	20	0	0.5555	2	P:proteolysis; F:cysteine-type peptidase activity	H.effect	II
412853	transcription factor fer-like iron deficiency-induced transcription factor-like	646	20	1.58e-29	0.6025	5	P:cellular response to iron ion; P:cellular response to ethylene stimulus; P:regulation of iron ion transport; F:protein binding; P:cellular response to nitric oxide	H.effect	III
410617	uncharacterized partial	1224	4	1.4e-07	0.6525	0	-	H.effect	II
386226	unconventional myosin	375	20	1.56e-06	0.834	14	F:RNA binding; F:Rab GTPase binding; P:root hair elongation; P:RNA-dependent DNA replication; C:peroxisome; P:peroxisome localization; C:myosin complex; F:RNA-directed DNA polymerase activity; F:ATP binding; F:GTP-dependent protein binding; F:motor activity; F:actin binding; P:mitochondrion localization; P:Golgi localization	Ploidy.effect	II
363021	NA	NA	NA	NA	NA	NA	NA	H.effect	I
365123	NA	NA	NA	NA	NA	NA	NA	H.effect	I
413039	NA	NA	NA	NA	NA	NA	NA	H.effect	I
484270	NA	NA	NA	NA	NA	NA	NA	H.effect	I
11149	NA	NA	NA	NA	NA	NA	NA	P2.effect	I
43261	NA	NA	NA	NA	NA	NA	NA	P2.effect	I
101337	NA	NA	NA	NA	NA	NA	NA	P2.effect	I
297501	NA	NA	NA	NA	NA	NA	NA	P2.effect	I
366262	NA	NA	NA	NA	NA	NA	NA	P2.effect	I
399159	NA	NA	NA	NA	NA	NA	NA	P2.effect	I
491777	NA	NA	NA	NA	NA	NA	NA	P2.effect	I
500087	NA	NA	NA	NA	NA	NA	NA	P2.effect	I
67161	NA	NA	NA	NA	NA	NA	NA	Ploidy.effect	I
354538	NA	NA	NA	NA	NA	NA	NA	Ploidy.effect	I
366288	NA	NA	NA	NA	NA	NA	NA	Ploidy.effect	I
399158	NA	NA	NA	NA	NA	NA	NA	Ploidy.effect	I
399275	NA	NA	NA	NA	NA	NA	NA	Ploidy.effect	I
409308	NA	NA	NA	NA	NA	NA	NA	Ploidy.effect	I
548747	NA	NA	NA	NA	NA	NA	NA	Ploidy.effect	I
370398	NA	NA	NA	NA	NA	NA	NA	H.effect	II
408772	NA	NA	NA	NA	NA	NA	NA	H.effect	II
414555	NA	NA	NA	NA	NA	NA	NA	H.effect	II
491583	NA	NA	NA	NA	NA	NA	NA	H.effect	II
491996	NA	NA	NA	NA	NA	NA	NA	H.effect	II
496472	NA	NA	NA	NA	NA	NA	NA	H.effect	II
523507	NA	NA	NA	NA	NA	NA	NA	H.effect	II
556851	NA	NA	NA	NA	NA	NA	NA	H.effect	II
558601	NA	NA	NA	NA	NA	NA	NA	H.effect	II
346902	NA	NA	NA	NA	NA	NA	NA	P2.effect	II
347806	NA	NA	NA	NA	NA	NA	NA	P2.effect	II
348856	NA	NA	NA	NA	NA	NA	NA	P2.effect	II
348968	NA	NA	NA	NA	NA	NA	NA	P2.effect	II
350786	NA	NA	NA	NA	NA	NA	NA	P2.effect	II
351954	NA	NA	NA	NA	NA	NA	NA	P2.effect	II
354871	NA	NA	NA	NA	NA	NA	NA	P2.effect	II
355365	NA	NA	NA	NA	NA	NA	NA	P2.effect	II
363875	NA	NA	NA	NA	NA	NA	NA	P2.effect	II
370061	NA	NA	NA	NA	NA	NA	NA	P2.effect	II
405743	NA	NA	NA	NA	NA	NA	NA	P2.effect	II
407131	NA	NA	NA	NA	NA	NA	NA	P2.effect	II
407538	NA	NA	NA	NA	NA	NA	NA	P2.effect	II
408687	NA	NA	NA	NA	NA	NA	NA	P2.effect	II
409730	NA	NA	NA	NA	NA	NA	NA	P2.effect	II
410350	NA	NA	NA	NA	NA	NA	NA	P2.effect	II
412215	NA	NA	NA	NA	NA	NA	NA	P2.effect	II
414034	NA	NA	NA	NA	NA	NA	NA	P2.effect	II
438843	NA	NA	NA	NA	NA	NA	NA	P2.effect	II
447937	NA	NA	NA	NA	NA	NA	NA	P2.effect	II
490037	NA	NA	NA	NA	NA	NA	NA	P2.effect	II
490592	NA	NA	NA	NA	NA	NA	NA	P2.effect	II
492000	NA	NA	NA	NA	NA	NA	NA	P2.effect	II
492073	NA	NA	NA	NA	NA	NA	NA	P2.effect	II
551547	NA	NA	NA	NA	NA	NA	NA	P2.effect	II
552208	NA	NA	NA	NA	NA	NA	NA	P2.effect	II
555875	NA	NA	NA	NA	NA	NA	NA	P2.effect	II
556145	NA	NA	NA	NA	NA	NA	NA	P2.effect	II
556271	NA	NA	NA	NA	NA	NA	NA	P2.effect	II
499447	NA	NA	NA	NA	NA	NA	NA	Ploidy.effect	II
297853	NA	NA	NA	NA	NA	NA	NA	H.effect	III
356908	NA	NA	NA	NA	NA	NA	NA	H.effect	III
364185	NA	NA	NA	NA	NA	NA	NA	H.effect	III
368023	NA	NA	NA	NA	NA	NA	NA	H.effect	III
295847	NA	NA	NA	NA	NA	NA	NA	P2.effect	III
353387	NA	NA	NA	NA	NA	NA	NA	P2.effect	III
359445	NA	NA	NA	NA	NA	NA	NA	P2.effect	III
366359	NA	NA	NA	NA	NA	NA	NA	P2.effect	III
368515	NA	NA	NA	NA	NA	NA	NA	P2.effect	III
377125	NA	NA	NA	NA	NA	NA	NA	P2.effect	III
492364	NA	NA	NA	NA	NA	NA	NA	P2.effect	III
132703	NA	NA	NA	NA	NA	NA	NA	Ploidy.effect	III
360087	NA	NA	NA	NA	NA	NA	NA	Ploidy.effect	III
399123	NA	NA	NA	NA	NA	NA	NA	Ploidy.effect	III
400472	NA	NA	NA	NA	NA	NA	NA	Ploidy.effect	III
507592	NA	NA	NA	NA	NA	NA	NA	Ploidy.effect	III
555769	NA	NA	NA	NA	NA	NA	NA	Ploidy.effect	III
496143	NA	NA	NA	NA	NA	NA	NA	H.effect	IV
405215	NA	NA	NA	NA	NA	NA	NA	P2.effect	IV
